# Supplementary material for: Novel Anti-Apoptotic MicroRNAs 582-5p and 363 Promote Human Glioblastoma Stem Cell Survival via Direct Inhibition of Caspase 3, Caspase 9, and Bim
Source: PLoS One. 2014 May 7;9(5):e96239. doi: 10.1371/journal.pone.0096239 (PMC4013090; doi:10.1371/journal.pone.0096239)
Supplement: File S3 — Supplemental Microarray File 1: A Microsoft Excel document showing tables of p-values and log-fold intensity ratios for CD133+ GSCs as compared to CD133+ NSCs for selected miRNAs for the heatmap in Figure 1. (XLSX) [file pone.0096239.s003.xlsx]

## Sheet: master_file_for_heatmap_12_5_11
Sequence Code	name	B4	NCH441	NCH644		pvalues	B4	NCH441	NCH644
hsa-miR-335	hsa-miR-335	1.50976	0.62074	0.88647	hsa-miR-335		2.19551e-32	0.0103	3.71e-07
hsa-miR-582-5p	hsa-miR-582-5p	1.32748	0.85236	1.31423	hsa-miR-582-5p		0	8.8073e-07	5.49e-26
hsa-miR-887	hsa-miR-887	1.01265	0.86913	0.723	hsa-miR-887		2.56702e-18	2.70748e-08	7e-05
hsa-miR-146b-5p	hsa-miR-146b-5p	0.77451	0.80836	0.7464	hsa-miR-146b-5p		1.4403e-06	6.7439e-06	0.00019
hsa-miR-106b*	hsa-miR-106b*	0.69666	0.66208	0.8474	hsa-miR-106b*		8.90506e-07	7e-05	2.42e-08
hsa-miR-219-5p	hsa-miR-219-5p	1.73655	1.9887	0.32124	hsa-miR-219-5p		0	6.32938e-41	NA
hsa-miR-1226*	hsa-miR-1226*	1.04582	0.88426	0.49443	hsa-miR-1226*		3.14562e-23	9.99465e-14	0.01349
hsa-miR-373*	hsa-miR-373*	1.02977	0.74658	0.3941	hsa-miR-373*		7.12881e-11	0.00321	NA
hsa-miR-629*	hsa-miR-629*	1.02348	0.78881	0.08207	hsa-miR-629*		0	2.4013e-37	NA
hsa-miR-363	hsa-miR-363	0.26371	2	1.99341	hsa-miR-363		NA	4.2039e-45	2.38e-44
hsa-miR-222	hsa-miR-222	0.07731	2	0.77083	hsa-miR-222		NA	1.63405e-25	0.00064
hsa-miR-153	hsa-miR-153	0.45629	0.7469	1.06328	hsa-miR-153		0.04675	6e-05	3.56e-12
hsa-miR-10a	hsa-miR-10a	0.22972	0.64666	1.04818	hsa-miR-10a		NA	1e-05	2.89e-15
hsa-miR-577	hsa-miR-577	0.22659	1.03738	0.86659	hsa-miR-577		NA	3.3828e-13	3.81e-07
hsa-miR-424	hsa-miR-424	0.12523	1.08083	0.68737	hsa-miR-424		NA	1.69719e-11	8.42e-23
hsa-miR-450a	hsa-miR-450a	0.38476	0.92074	0.75042	hsa-miR-450a		NA	1.02128e-31	6.56e-24
hsa-miR-32	hsa-miR-32	0.35513	0.92373	0.73259	hsa-miR-32		NA	8.63948e-09	0.00016
hsa-miR-26b	hsa-miR-26b	0.34976	0.81484	0.7229	hsa-miR-26b		NA	2.83095e-28	2.24e-24
hsa-miR-548c-3p	hsa-miR-548c-3p	0.30422	0.91286	0.98161	hsa-miR-548c-3p		NA	2.93521e-07	1.01e-09
hsa-miR-33a	hsa-miR-33a	0.29818	0.91861	0.70706	hsa-miR-33a		NA	2.01217e-17	9.53e-08
hsa-miR-187*	hsa-miR-187*	0.70972	0.72037	0.46037	hsa-miR-187*		NA	0.00047	NA
hsa-miR-181a-2*	hsa-miR-181a-2*	0.64592	0.34397	0.85709	hsa-miR-181a-2*		NA	0.00191	1.21e-23
hsa-miR-101	hsa-miR-101	0.04303	0.77346	0.74976	hsa-miR-101		NA	2.72732e-23	2.08e-21
hsa-miR-20b	hsa-miR-20b	0.02062	0.91573	0.72521	hsa-miR-20b		NA	8.78684e-27	4.09e-20
hsa-miR-129-5p	hsa-miR-129-5p	1.46618	-0.1424	0.60459	hsa-miR-129-5p		4.55368e-37	NA	0.01523
hsa-miR-19b-1*	hsa-miR-19b-1*	-0.18982	0.82943	0.73175	hsa-miR-19b-1*		NA	4.03835e-08	9e-05
hsa-miR-221	hsa-miR-221	-0.34476	2	0.71534	hsa-miR-221		NA	3.86104e-36	7.3e-20
hsa-miR-20a*	hsa-miR-20a*	-0.38463	1.37989	1.31925	hsa-miR-20a*		NA	1.11021e-25	1.02e-20
hsa-miR-92a-1*	hsa-miR-92a-1*	-0.45093	0.71984	0.69862	hsa-miR-92a-1*		NA	1.28997e-06	6.37e-06
hsa-miR-23b	hsa-miR-23b	-0.45696	1.18334	0.8482	hsa-miR-23b		NA	5.78666e-31	5.73e-25
hsa-miR-768-5p	hsa-miR-768-5p	-0.68815	1.36583	1.78333	hsa-miR-768-5p		NA	6.58409e-32	3.51e-40
hsa-miR-183*	hsa-miR-183*	-0.92896	-0.64174	0.38826	hsa-miR-183*		1.31308e-13	NA	NA
hsa-miR-483-3p	hsa-miR-483-3p	-1.11764	-1.4002	0.18404	hsa-miR-483-3p		1.18145e-08	3.47873e-09	NA
hsa-miR-598	hsa-miR-598	-1.16337	-1.23145	0.1701	hsa-miR-598		2.82433e-07	7.78997e-08	NA
hsa-miR-183	hsa-miR-183	-2	-0.62871	0.22399	hsa-miR-183		3.97155e-06	1.79648e-08	NA
hsa-miR-34a	hsa-miR-34a	-0.65862	-0.53073	-0.56248	hsa-miR-34a		0.00186164	0.00566	0.00756
hsa-miR-196a	hsa-miR-196a	-1.31205	-1.47235	-0.41839	hsa-miR-196a		1.22406e-08	4.92918e-09	NA
hsa-miR-885-5p	hsa-miR-885-5p	-1.40646	-1.44797	-0.22554	hsa-miR-885-5p		8.63799e-08	7.39244e-08	NA
hsa-miR-768-3p	hsa-miR-768-3p	-2	-0.62802	-0.40059	hsa-miR-768-3p		3.66856e-10	1.89878e-06	NA
hsa-miR-193b	hsa-miR-193b	-2	-0.13191	-0.65107	hsa-miR-193b		6.30008e-09	NA
hsa-miR-204	hsa-miR-204	-1.83541	-0.67764	-1.06571	hsa-miR-204		3.88227e-09	2.59242e-06	4.95e-08
hsa-miR-663	hsa-miR-663	-2	-1.21847	-1.09271	hsa-miR-663		2.30518e-10	1.82822e-09	4.1e-09
							0.000169638	0.000629408	0.00252002
											7.97e-06
