# Supplementary material for: Novel Anti-Apoptotic MicroRNAs 582-5p and 363 Promote Human Glioblastoma Stem Cell Survival via Direct Inhibition of Caspase 3, Caspase 9, and Bim
Source: PLoS One. 2014 May 7;9(5):e96239. doi: 10.1371/journal.pone.0096239 (PMC4013090; doi:10.1371/journal.pone.0096239)
Supplement: File S4 — Supplemental Microarray File 2: Raw intensity values for all miRNAs and samples tested in a Microsoft Excel document, also all raw data files are available online at GEO under accession numbers GSM1199638–GSM1199643. (XLS) [file pone.0096239.s004.xls]

## Sheet: Metadata Template
# Use this template for non-Affymetrix single channel submissions if you used an array already represented in GEO (for example, a commercial array).
# An accompanying matrix table example is included in the second worksheet. Click on the Matrix tab below.
# Most fields in this template must be completed. Incomplete submissions will be returned.
# Field names (in blue on this page) should not be edited. Hover over cells containing field names to view field content guidelines or,
# CLICK HERE for Field Content Guidelines Web page.
# If you are submitting data associated with Copy Number Variation detection, consider submitting your Copy Number Variation calls to dbVar (http://www.ncbi.nlm.nih.gov/dbvar). This will allow users to easily see your results (with links to the raw data) and to view your results in the context of other CNV and structural variation studies. dbVar submission instructions are at http://www.ncbi.nlm.…
SERIES
# This section describes the overall experiment.
title	Three human glioma stem cell lines sorted for CD133 and one human neural precursor line sorted for CD133 to identify tumor-specific miRNA dysregulation.
summary	Several novel potential oncogenic and tumor suppressor miRNAs were identified by using the appropriate controls for stem cells.
summary	Expression profiles for human miRNAs in six samples were generated.
overall design	The Agilent platform GPL7731 was used to analyze six RNA samples: CD133- human NPC, CD133+ human NPC, CD133- B4 glioma, CD133+ B4 Glioma, CD133+ NCH441 glioma, CD133+ NCH644 glioma
contributor	Roger Abounader
contributor	Desiree Floyd
SAMPLES
# CLICK HERE to find the platform accession number (GPLxxxx).
Sample name	title	processed data file	raw data file	source name	organism	characteristics: Tissue	characteristics: Tumor Stage	molecule	label	description	platform
SAMPLE 1	B4 Glioma Cells_CD133 NEG	B4-GLIOMA_CELLS-CD133NEG_Combine.xls	273-004_251911813603_S01_miRNA_105_Dec08_1_1.txt	primary brain cancer	Homo sapiens	primary brain cancer	IV	RNA	Cy3	RNA was extracted using a protocol for small RNAs and hybridized to the Agilent human miRNA Version 2 microarray	GPL7731
			273-004_251911813603_S01_miRNA_105_Dec08_2_1.txt
SAMPLE 2	B4 Glioma Cells_CD133 POS	B4-GLIOMA_CELLS-CD133POS_Combine.xls	273-004_251911813603_S01_miRNA_105_Dec08_1_2.txt	primary brain cancer	Homo sapiens	primary brain cancer	IV	RNA	Cy3	RNA was extracted using a protocol for small RNAs and hybridized to the Agilent human miRNA Version 2 microarray	GPL7731
			273-004_251911813603_S01_miRNA_105_Dec08_2_2.txt
SAMPLE 3	BLV4 Neural Precursor Cells_CD133 NEG	BLV4-HUMANNPCA-CD133NEG_Combine.xls	273-004_251911813603_S01_miRNA_105_Dec08_1_3.txt	normal brain tissue	Homo sapiens	normal brain tissue	normal tissue	RNA	Cy3	RNA was extracted using a protocol for small RNAs and hybridized to the Agilent human miRNA Version 2 microarray	GPL7731
			273-004_251911813603_S01_miRNA_105_Dec08_2_3.txt
SAMPLE 4	BLV4 Neural Precursor Cells_CD133 POS	BLV4-HUMANNPCA-CD133POS_Combine.xls.gz	273-004_251911813603_S01_miRNA_105_Dec08_1_4.txt	normal brain tissue	Homo sapiens	normal brain tissue	normal tissue	RNA	Cy3	RNA was extracted using a protocol for small RNAs and hybridized to the Agilent human miRNA Version 2 microarray	GPL7731
			273-004_251911813603_S01_miRNA_105_Dec08_2_4.txt
SAMPLE 5	NCH644 Glioma Cells_CD133 POS	IntensityED_TrendTable.xls	273-004_251911813931_S01_CogenicsmiRNA_QCM_0408B_1_2.txt	primary brain cancer	Homo sapiens	primary brain cancer	IV	RNA	Cy3	RNA was extracted using a protocol for small RNAs and hybridized to the Agilent human miRNA Version 2 microarray	GPL7731
			273-004_251911813931_S01_CogenicsmiRNA_QCM_0408B_2_2.txt
SAMPLE 6	NCH441 Glioma Cells_CD133 POS	IntensityED_TrendTable.xls	273-004_251911813931_S01_CogenicsmiRNA_QCM_0408B_1_3.txt	primary brain cancer	Homo sapiens	primary brain cancer	IV	RNA	Cy3	RNA was extracted using a protocol for small RNAs and hybridized to the Agilent human miRNA Version 2 microarray	GPL7731
			273-004_251911813931_S01_CogenicsmiRNA_QCM_0408B_2_3.txt
PROTOCOLS
# This section includes protocols and fields which are common to all Samples.
# Protocols which are applicable to specific Samples or specific channels should be included in additional columns of the SAMPLES section instead.
growth protocol	cells were passaged for no more than 20 passages before total RNA was harvested; normal cells were assessed for chromosomal abnormalities and expression markers.
extract protocol	total RNA was extracted using the Qiagen miRNeasy mini kit
label protocol	established Beckman Coulter procedure for Eukaryotic DNA: 100ng of RNA was labeled with Cyanine-3-pCp (Cy 3) using the miRNA Complete Labeling Kit (Agilent Technologies, Palo Alto, CA) following the manufacturer’s protocol.
hyb protocol	established Beckman Coulter procedure for Eukaryotic DNA: Cy3-labeled RNA from each sample was hybridized to an Agilent Human miRNA Version 2 Microarray. The hybridized array was then washed protocol:Cy3-labeled RNA from each sample was hybridized to an Agilent Human miRNA Version 2 Microarray. The hybridized array was then washed and scanned
scan protocol	established Beckman Coulter procedure for Eukaryotic DNA
data processing	data was extracted from the scanned image using Feature Extraction version 10.2 (Agilent Technologies).
value definition	Normalized signal intensity.

## Sheet: Matrix
	# Example of a matrix table for a single channel (non-Affymetrix) submission. Only column headers are shown.
	# The identifiers in the ID_REF column must match the identifiers in the ID column of the referenced platform (GPLxxxx).
	# The Matrix table should include normalized (scaled) signal count data.
	# Values that should be disregarded may either be left blank or labeled as "null".
Sequence ID	Sequence Code	B4 Glioma Cells_CD133 NEG	B4 Glioma Cells_CD133 POS	BLV4 Neural Precursor Cells_CD133 NEG	BLV4 Neural Precursor Cells_CD133 POS	NCH644 Glioma Cells_CD133 POS	NCH441 Glioma Cells_CD133 POS	SAMPLE 7	SAMPLE 8	SAMPLE 9	SAMPLE X
658285	NegativeControl	48.8825	36.4002	69.4972	77.0146
2269980	DarkCorner	2.22004	7.80013	7.96221	11.3579
2946681	hur_2	287624	293829	335060	383794
2946728	hur_1	57922.6	53496.4	279474	325325
2946730	mr_1	19711.4	19837.3	17106.7	19892.4
2946886	hur_5	0.39143	0.59315	162.358	189.31
2946904	dmr_6	1.7775	1.85968	2.91644	2.21093
2946941	hur_4	18052.7	18630.4	16634.9	17584
2946965	NC1_00000197	14.6597	12.175	23.0273	19.7623
2946967	dmr_285	-1.1068	-1.33769	-0.9988	-2.91837
2946983	dmr_308	-0.84959	-2.15019	-1.20434	-3.6023
2946996	NC2_00106057	16.5461	13.8629	24.2434	28.3396
2947024	hur_6	102952	98526.4	85173.3	98706.4
2947037	dmr_3	-1.52186	-2.81925	-3.13716	-3.62094
2947047	NC1_00000215	17.9198	16.6534	22.5838	17.5685
2947054	dmr_31a	-2.76041	-3.64403	-4.79393	-5.6368
2947136	miRNABrightCorner30	310.887	264.023	275.564	345.563
2947137	SCorner3	-1.92353	-0.35055	-0.53675	-1.00979
2947138	NC2_00122731	12.548	10.0122	20.4158	17.6623
2947139	NC2_00079215	12.0624	8.67927	17.947	17.0867
2947161	NC2_00092197	13.9343	11.4058	21.0451	16.9991
2947179	dmr_316	3.49782	2.65103	4.98689	5.47078
2974809	hsa-miR-517a	-0.24556	-0.75869	0.1716	0.16507	-0.00815	-0.60803
2974810	hsa-miR-302a	2.70997	1.71086	3.76635	3.58844	0.60667	1.31167
2974811	hsa-miR-646	-1.6622	-1.60177	-2.26035	-3.61228	-1.60114	-2.07752
2974812	ebv-miR-BART5	-2.20759	-1.2121	-1.48188	-3.93379	-1.3927	-2.08246
2974813	hsa-miR-205	-1.18471	-0.95183	-1.51855	-1.8909	-0.70436	-1.61408
2974814	hsa-miR-138-2*	23.4334	19.3675	3.18614	3.37294	-0.69635	0.0992
2974815	hsa-miR-28-5p	31.2486	31.8406	19.9059	17.7496	31.4223	43.7983
2974816	hsa-miR-640	0.80286	-0.2551	-0.17547	-0.12402	-0.72248	-0.75213
2974817	ebv-miR-BART10*	2.6737	2.48498	5.42707	4.004	0.46538	0.96479
2974818	kshv-miR-K12-7	1.51644	1.89037	-3.52348	-6.0287	-1.76229	-2.36556
2974819	ebv-miR-BART12	4.32286	5.20253	3.89514	4.17777	7.36654	3.46362
2974820	hsa-miR-27a*	-1.48108	-2.28142	-2.33992	-5.83008	-1.44735	-2.3353
2974821	hsa-miR-642	-0.30997	-1.23117	-0.20596	-2.41863	-0.66107	-1.32711
2974822	hsa-miR-144	-1.04375	-2.34268	-1.74136	-3.24002	-0.19821	-0.41746
2974823	hsa-miR-608	-1.98733	-0.58683	-3.64875	-3.05991	-1.30674	-1.58974
2974824	hsa-miR-24-2*	-3.38763	-5.07429	-6.32281	-7.733	-2.40346	-3.45165
2974825	hsa-miR-376b	-1.74899	-1.55321	-1.79169	-4.55126	-0.97422	-1.73131
2974826	hsa-miR-591	-0.72874	-0.59985	-2.01901	-2.32124	-1.2381	-0.81983
2974827	hsa-miR-520a-5p	-1.50834	-1.77298	-3.35955	-3.9047	-1.40649	-1.05058
2974828	hsa-miR-425	15.0041	14.1191	66.9275	68.2697	73.6963	36.5519
2974829	hsa-miR-886-3p	1.05382	0.96519	1.14373	0.12032	9.34076	0.3693
2974830	hsa-miR-1234	19.0478	20.3538	22.0373	24.6024	13.0003	14.0814
2974831	hsa-miR-520d-5p	-0.71595	-0.9135	-2.23096	-4.60369	-1.11252	-2.24726
2974832	hsa-miR-22*	-1.13317	-0.81495	-0.61013	-0.67881	3.97371	3.33431
2974833	hsa-miR-934	-1.75247	-1.36334	-5.20245	-3.82898	-1.44239	-1.35973
2974834	hsa-miR-136*	0.15963	-0.96735	-0.90333	-1.62365	-0.51205	-0.63219
2974835	hsa-miR-10a	1.40236	4.77726	5.18266	2.81486	12.949	32.6403
2974836	ebv-miR-BART18-3p	-1.00189	-0.95806	-0.87393	-0.87855	-0.85951	-0.99903
2974837	hsa-miR-630	4.20938	7.36166	0.52126	11.7672	34.7734	102.627
2974838	hsa-miR-134	8.20772	12.1259	2.57437	7.4748	24.9099	13.8097
2974839	hsa-miR-146b-5p	4.69185	5.59012	-0.78784	-3.10705	5.68338	5.58847
2974840	hsa-miR-181c	25.1996	27.2512	6.65812	7.36152	10.0479	42.7922
2974841	hsa-miR-500*	1.20025	2.25052	19.3711	22.9574	26.1681	41.2527
2974842	hsa-miR-371-3p	0.87762	0.23371	1.2817	0.12598	-0.50595	-0.39185
2974843	hsv1-miR-LAT	15.9083	20.2526	2.47731	3.78533	61.7745	5.7108
2974844	hsa-miR-92b*	-2.98143	-2.81419	-4.65332	-4.40061	-1.25845	-2.28551
2974845	hsa-miR-32	0.11683	1.79244	0.47692	-0.19871	10.9003	7.66655
2974846	ebv-miR-BART2-5p	1.60652	-0.50771	-0.24274	-2.58426	-1.0481	-1.28887
2974847	hsa-miR-563	5.44766	5.48729	8.33072	6.61403	3.10592	3.6296
2974848	hsa-miR-188-5p	111.424	130.174	16.279	33.0017	21.0048	27.5565
2974849	hsa-miR-551b	1.36403	0.58369	102.61	114.422	179.526	263.229
2974850	hsa-miR-148b*	0.65268	0.06515	-0.34689	-1.13997	0.32095	0.70521
2974851	hsa-miR-212	6.02127	8.27678	6.05455	7.03908	4.26326	3.60254
2974852	hsa-let-7i*	0.21558	0.69465	-0.57694	-1.02729	-0.446	-1.69353
2974853	hsa-miR-647	1.0118	-0.01793	-0.56405	-1.01809	-0.59598	-0.85922
2974854	hsa-miR-668	1.35733	-0.42565	-0.32276	-2.21895	-0.7038	-1.4457
2974855	hsa-miR-216b	-3.50376	-2.96025	-5.29828	-7.426	-2.43004	-2.37967
2974856	hsa-miR-107	578.363	604.497	559.908	634.002	1108.43	1490.52
2974857	kshv-miR-K12-8	-1.64649	-1.92598	-4.31565	-5.21466	-1.03898	-0.71411
2974858	hsa-miR-1228	30.2303	34.7065	20.946	28.1848	9.35818	8.86322
2974859	hsa-miR-95	-1.18705	-1.95776	4.19199	3.27027	13.5313	22.691
2974860	hsa-miR-367*	-0.0738	-0.8809	-0.25717	-2.53398	-0.32115	-0.54605
2974861	hsa-miR-98	112.132	118.252	55.7525	66.684	284.515	223.582
2974862	hsa-miR-199b-3p	4.51015	4.56445	39.5011	38.1731	46.9739	45.1626
2974863	ebv-miR-BART13	28.0836	36.8165	84.7672	85.8409	26.7203	49.8082
2974864	hcmv-miR-UL36*	0.20178	-0.95183	-1.87591	0.54622	-1.23094	-1.76712
2974865	hsa-miR-192*	-0.50209	-0.82024	-0.5401	-2.20951	-0.06324	-1.34574
2974866	hsa-miR-130a	1403.43	1727.88	199.202	208.238	574.089	647.962
2974867	hcmv-miR-UL22A*	-0.71532	-1.42545	-1.92086	-2.40806	-1.03635	-2.26243
2974868	hsa-miR-941	-3.80511	-4.17967	-5.00602	-8.10456	-2.59255	-3.86833
2974869	hsa-miR-26a-2*	1.80911	1.9348	3.59172	0.92158	0.51642	1.15995
2974870	hsa-miR-541	-1.86297	-2.57127	-3.63028	-3.99016	-1.72037	-1.5521
2974871	hsa-miR-580	-1.5001	-1.80308	-3.73282	-6.15753	-1.15147	-3.11921
2974872	hsa-miR-149	89.7713	75.3948	61.7922	61.4213	104.006	161.63
2974873	hsa-miR-29b-2*	-2.87614	-2.22232	-3.0366	-5.10204	-0.81112	-2.0193
2974874	ebv-miR-BART14*	-1.02006	-1.06552	-2.16277	-3.16787	-1.1616	-1.48358
2974875	hsa-miR-801	22.3859	24.2166	10.4615	20.097	7.37163	8.79108
2974876	hsa-miR-125b	4435.3	4830.37	2097.03	1989.12	1709.68	3809.85
2974877	hsa-miR-365	19.7156	20.0821	141.518	109.93	390.099	118.25
2974878	hsa-miR-613	2.96186	2.0063	1.4119	-0.08379	0.04485	-0.0672
2974879	hsa-miR-497	52.6208	61.1223	0.89805	-0.56644	0.79036	3.13329
2974880	hsa-miR-532-5p	76.0302	80.6622	78.3888	77.7394	50.5304	61.9459
2974881	hsa-miR-885-5p	2.54511	1.74999	39.4569	44.6167	1.50091	27.547
2974882	hsa-miR-149*	-0.18939	0.76917	-4.15147	-3.67357	0.21721	0.07512
2974883	hsa-miR-933	3.99925	2.7385	5.09193	3.62756	2.13776	1.68646
2974884	hsa-miR-935	1.18699	0.1688	-2.32566	-3.65714	-1.12919	-2.49805
2974885	hsa-miR-637	-0.35019	-0.61797	-1.15276	-2.16557	-0.551	-1.70734
2974886	hsa-miR-553	-0.05309	0.43552	-0.62437	0.15616	-0.65262	-0.91405
2974887	hsa-miR-708	-1.02452	-0.64268	-0.44558	-1.90899	-0.82359	-2.07232
2974888	hsa-miR-432	2.57711	3.43589	-0.82534	-0.52829	3.88758	0.73678
2974889	hsa-miR-590-5p	-0.15234	-0.95452	44.5394	44.6016	89.9467	46.0367
2974890	hsa-miR-508-5p	-2.67852	-1.92479	-4.1297	-4.58501	-1.25542	-2.68694
2974891	hsa-miR-326	3.67221	3.04743	0.8917	0.69708	2.74404	5.64301
2974892	hsa-miR-23b*	0.01472	-0.50829	1.74332	1.28072	8.77464	3.24617
2974893	hsa-miR-15a	560.883	615.397	332.308	260.634	407.561	457.559
2974894	hsa-miR-151-3p	0.6454	1.342	87.2067	85.5592	118.617	89.2455
2974895	hsa-miR-922	-2.80731	-3.30117	-4.18542	-6.61734	-2.74427	-2.82929
2974896	hsa-miR-509-3-5p	-0.49416	-1.99915	-3.06608	-3.7999	-1.73973	-2.20059
2974897	hsa-miR-196b	8.18699	6.00873	4.50658	4.595	0.59961	2.32698
2974898	hsa-miR-659	-0.25122	0.03779	-4.73441	-5.33501	0.129	-1.2659
2974899	hsa-miR-17	632.114	648.389	683.216	783.986	1557.53	1194.55
2974900	hsa-miR-452*	-2.67068	-3.81587	-4.37161	-7.05053	-2.67105	-3.4766
2974901	hsa-miR-302d*	-2.88008	-3.41766	-5.49537	-5.36592	-2.13973	-3.40337
2974902	hsa-miR-629	-2.51811	-2.4147	-2.29099	-2.62064	5.75508	3.70408
2974903	hsa-miR-192	11.696	11.683	3.745	4.28069	9.7782	5.50394
2974904	hsa-miR-923	21544.4	31365.2	5949.72	34648.9	12472.3	8693.72
2974905	hsa-miR-505	1.17915	0.06024	31.2793	38.5496	51.3076	134.254
2974906	hsa-miR-20b	124.98	142.605	121.7	135.992	1162.4	749.621
2974907	hsa-miR-25*	-0.5549	-1.10703	0.28644	0.51602	4.3993	4.74621
2974908	hcmv-miR-US5-2	-2.24458	-3.6644	-5.20391	-4.91167	-1.71941	-3.73872
2974909	hsa-miR-1224-5p	100.497	123.7	5.15547	12.8026	15.1029	15.2655
2974910	hsa-miR-488*	-1.39155	-0.2926	-0.23539	0.40199	-1.0503	7.37166
2974911	hsa-miR-518d-5p	-0.1509	0.33913	-2.36448	-1.38492	-1.24037	-1.17385
2974912	hsa-miR-525-3p	0.21904	-0.66729	-0.30662	-0.7543	-0.8194	-1.06211
2974913	hsa-miR-516a-5p	-1.85347	-1.93599	-2.81018	-3.59029	-1.34425	-1.22068
2974914	hsa-miR-514	-0.09495	-2.00326	-1.42327	-2.494	-1.26182	-1.83262
2974915	hsa-miR-1225-5p	554.545	749.681	102.129	262.113	92.5166	116.649
2974916	hsa-miR-23a*	-0.41425	0.87849	-3.95655	-2.72495	1.41944	0.66264
2974917	hsa-miR-520a-3p	2.76679	2.13295	3.1437	1.9603	0.8083	1.31125
2974918	hsa-miR-200a	-0.39706	-0.77711	-1.26876	-2.07943	-1.05961	-1.35292
2974919	hsa-miR-219-5p	50.6662	86.4468	1.09241	-0.56265	145.687	1.37455
2974920	hsa-miR-450a	26.4662	27.5975	11.7491	11.379	98.3929	66.4725
2974921	hsa-miR-518d-3p	1.37644	-1.09152	2.01667	0.27684	0.32181	-1.13124
2974922	hsa-miR-133a	3.0803	1.73295	1.75852	1.77913	1.16382	0.56201
2974923	hsa-miR-193b*	1.55893	-0.58171	-0.94865	-0.26839	0.97592	0.07849
2974924	hsa-miR-1236	2.3351	2.60218	1.36786	0.34747	0.80476	0.7217
2974925	hsa-miR-142-5p	-2.70427	-2.38858	-3.9541	-5.00331	-2.30238	-2.86692
2974926	hsa-miR-132*	2.66419	1.90633	4.18261	3.68019	5.52701	7.18327
2974927	hsa-miR-30d	108.491	106.065	102.146	110.124	261.103	149.433
2974928	hsa-miR-138-1*	-0.92427	-0.72509	-2.54133	-3.17265	-0.93974	-1.55283
2974929	hsa-miR-377	-0.77596	-1.2472	-1.79976	-1.65458	-0.59628	-0.51884
2974930	hsa-miR-567	-1.26952	-1.54143	-2.24948	-3.57822	-1.01187	-2.05714
2974931	hsa-miR-200b*	-1.21715	-1.02322	-3.40958	-3.93197	-0.93162	-1.79003
2974932	hsa-miR-518f	-0.20056	-0.54811	-0.47824	-1.26461	-0.97461	-2.02337
2974933	hsa-miR-329	0.9158	0.73299	1.84415	1.38307	0.06415	1.12345
2974934	hsa-miR-940	26.9663	31.0321	28.6459	34.1053	33.5251	21.7672
2974935	hsa-miR-92b	7.88333	8.68253	6.19491	6.44666	5.57033	17.3555
2974936	hsa-miR-942	2.83135	0.84535	3.31101	6.30767	0.1478	1.35282
2974937	hsa-miR-372	-0.64651	-0.90694	-1.62667	-2.6952	-0.81403	-1.41597
2974938	hsa-miR-493*	0.25148	-0.82051	-0.70724	-1.219	-0.05209	0.87465
2974939	hsa-miR-548d-5p	2.19865	1.8716	3.25501	0.92039	4.19485	1.97479
2974940	hsa-miR-129*	4.82329	4.48172	4.66682	3.31998	2.35052	5.63298
2974941	hsa-miR-629*	41.0763	52.9699	2.73214	5.01822	32.0242	6.29131
2974942	hsa-miR-424*	1.25379	2.22816	-1.69369	-0.13708	14.79	4.74799
2974943	hsa-miR-182	-2.52978	-2.04341	18.0894	24.8144	35.3033	167.989
2974944	hsa-miR-448	0.02822	-0.98741	-0.44118	-1.13725	-0.19035	-0.50273
2974945	hsa-miR-548d-3p	1.44239	1.4075	3.5746	0.02748	-0.41786	-0.23065
2974946	hsa-miR-509-3p	-1.49209	-2.67178	-3.00171	-4.12078	-1.13986	-1.90877
2974947	hsa-miR-185	26.8013	28.3164	98.0068	84.941	196.443	81.2134
2974948	hsa-miR-297	-1.4512	-0.83047	-2.68329	-4.06477	-1.41692	-2.58439
2974949	hsa-miR-768-5p	-2.32177	-3.50817	1.78031	2.89899	69.8553	182.681
2974950	hsa-miR-593	-0.00434259	0.1632	-1.61783	-2.65027	-0.6667	-1.53969
2974951	hsa-miR-21	1603.24	1883.2	1835.11	1186.93	4262.94	930.69
2974952	hsa-miR-663	6.02061	7.17091	151.776	734.921	46.12	61.609
2974953	hsa-miR-32*	1.20668	1.79481	1.33286	0.83627	2.21648	3.20975
2974954	hsa-miR-101	10.6686	14.1787	14.0826	12.8412	79.1007	74.9011
2974955	hsa-miR-29b-1*	3.91305	2.60182	18.8787	17.4629	20.1782	15.0987
2974956	hsa-miR-222	-0.98432	-1.43552	0.24681	-1.75691	439.197	7.65105
2974957	hsa-miR-200c	-2.32274	-2.91557	-2.84827	-3.58014	0.86677	-0.04732
2974958	hsa-miR-30a*	36.984	36.2783	10.3736	6.73821	3.98809	12.7812
2974959	hsa-miR-34b	12.1395	9.76992	0.82213	-1.11606	0.00368	-1.30117
2974960	hsa-miR-377*	-0.51851	-0.041	0.40435	-0.66403	-0.89239	-1.99277
2974961	hsa-miR-223*	-0.09685	-0.32498	-0.00016807	-1.80825	-0.61737	-1.29262
2974962	hsa-miR-346	-0.28398	-0.10401	2.92859	3.35565	5.95142	5.38054
2974963	hsa-miR-616	1.58175	3.01638	-4.74346	-4.90534	-0.72795	-1.31082
2974964	hsa-miR-431*	0.26987	-0.14365	11.3413	11.2641	9.41196	3.38621
2974965	hsa-miR-454*	3.24588	2.45868	6.33692	6.28371	4.30798	9.8953
2974966	hsa-miR-766	5.50717	6.56785	24.2136	23.9751	15.2952	28.9512
2974967	hsa-miR-603	-0.86475	0.71558	-0.34111	-1.02841	-0.86733	-1.58993
2974968	hsa-miR-660	-0.34982	-0.96513	70.6737	70.3564	80.2212	108.397
2974969	hsa-miR-513c	9.52808	10.7582	1.75067	9.70457	4.51784	5.91456
2974970	hsa-miR-1238	15.814	13.8419	17.08	19.0656	6.86057	7.78448
2974971	hsa-miR-548c-5p	1.68557	1.64048	2.04167	1.19286	2.66641	2.40674
2974972	hsa-miR-383	-1.30028	-2.19638	-3.13997	-4.18484	-0.99063	-1.59012
2974973	hsa-miR-127-3p	0.45255	-0.29735	-0.78614	-0.30289	-0.68685	-0.95063
2974974	hsa-miR-141*	-1.24574	-1.57723	-3.24828	-4.50836	-1.42671	-2.43521
2974975	hsa-miR-411*	-0.07611	-1.56899	-1.04664	-2.15289	-0.47389	-1.72995
2974976	hsa-miR-30b	299.523	333.605	200.914	168.086	359.492	154.526
2974977	hsa-miR-199b-5p	1.13493	1.36545	39.7505	34.9956	49.788	43.2608
2974978	hsa-miR-29b	23.421	32.0901	340.589	294.388	545.42	284.562
2974979	hsa-miR-101*	-1.47297	-1.3356	-1.32428	-3.70589	-1.14433	-0.29712
2974980	hsa-miR-23a	340.644	346.148	187.061	137.683	374.069	242.464
2974981	hsa-miR-593*	-2.62304	-2.29709	-2.84556	-3.68088	-1.43802	-2.76763
2974982	hsa-miR-874	17.1755	17.8628	9.51089	12.9375	40.639	24.427
2974983	hsa-miR-568	-0.10435	-1.94011	-2.44345	-2.82895	-1.38064	-1.15605
2974984	hsa-miR-302d	0.77072	-0.18975	-0.0854	-0.88457	-0.44706	-1.00421
2974985	hsa-miR-191	-1.93068	-1.5493	-3.16305	-3.45982	1.35538	-0.73343
2974986	ebv-miR-BART14	-1.42212	-2.15637	-2.73534	-4.62253	-1.72602	-1.79856
2974987	hsa-miR-181b	678.744	643.659	309.644	339.893	399.037	1161.19
2974988	hsa-miR-455-5p	1.25338	1.01941	2.42226	2.45881	1.86274	0.48622
2974989	hsa-miR-219-2-3p	-1.76804	-0.7157	-1.87437	-2.74682	87.4343	-0.58342
2974990	hsa-miR-574-3p	6.61714	5.74637	20.7495	24.2899	38.8744	51.2147
2974991	hsa-miR-369-5p	1.64182	1.414	3.6704	0.5678	0.26054	1.62049
2974992	hsa-miR-767-5p	-0.37197	-0.7021	0.61265	-1.63908	-1.57922	4.63523
2974993	hsa-miR-15b	1950.09	1901.35	1872.82	1905.82	1764.45	2658.2
2974994	hsa-miR-27a	330.856	372.783	170.25	125.856	136.514	73.2235
2974995	hsa-miR-218-1*	-2.58545	-1.84061	-3.20498	-3.52794	-1.70803	-2.93167
2974996	hsa-miR-7-2*	1.90414	0.49701	0.64256	-0.33773	-0.19937	1.09583
2974997	hsa-miR-519c-3p	0.80052	0.18649	0.03105	-0.44774	-0.17993	0.76519
2974998	hsa-miR-521	1.95372	0.46241	1.77479	3.17027	-0.08447	0.35529
2974999	hsa-miR-585	-0.23332	0.39855	-0.41454	-1.3413	-0.82345	-0.88212
2975000	hsa-miR-361-3p	5.75985	6.95982	7.87633	5.55121	27.2173	22.1227
2975001	hsa-miR-671-3p	-0.70821	-0.2774	-1.10334	-0.31026	-1.14843	-1.78333
2975002	hsa-miR-604	-0.75265	-1.28834	-2.95666	-2.66097	-1.06228	-2.5692
2975003	hsa-miR-661	-1.0698	-1.26398	-2.64161	-2.60307	-1.12861	-1.78331
2975004	hsa-miR-612	-0.36915	-1.14658	-1.60796	-1.59285	-1.45089	-1.11728
2975005	hsa-miR-889	-0.66487	-1.38351	0.37144	-1.50636	-0.71338	-2.2618
2975006	hsa-miR-19b	863.03	1078.09	693.308	670.522	2255.81	1106.09
2975007	hsa-miR-182*	0.12347	-0.65205	1.67311	1.81015	0.21489	2.94098
2975008	hsa-miR-148a	40.1419	45.6679	64.0328	58.4827	4.6686	44.2955
2975009	hsa-miR-211	2.78874	2.88504	4.04925	3.48606	1.10235	1.65536
2975010	hsa-miR-548a-5p	0.44778	0.06966	0.52044	0.30863	-0.26948	1.01607
2975011	hsa-miR-554	-2.50281	-1.93826	-1.72265	-3.44872	-1.78892	-3.14019
2975012	hsa-miR-323-5p	-3.27134	-2.68236	-4.05505	-5.19804	-2.32049	-3.63351
2975013	hsa-miR-621	-2.35221	-2.75538	-3.55607	-3.56111	-1.93064	-2.72867
2975014	hsa-miR-195	180.245	196.235	10.5202	10.8464	15.3956	26.9519
2975015	ebv-miR-BART9	-2.40162	-0.927	-1.45932	-3.16096	-1.25484	-2.24859
2975016	hsa-miR-654-5p	-1.18567	-1.29539	-0.09238	-1.63571	0.46217	0.98077
2975017	hsa-miR-92a	298.18	273.28	523.211	595.904	1959.53	2087.41
2975018	hsa-miR-106b	660.8	768.178	619.652	658.642	746.685	747.294
2975019	hsa-miR-769-3p	1.43937	3.76442	3.17569	2.04833	3.89301	4.85171
2975020	ebv-miR-BART7	0.38445	2.78902	-2.16077	-0.64358	2.04234	-0.52497
2975021	hsa-miR-17*	1.24103	1.99504	17.8764	17.2154	121.483	64.859
2975022	hsv1-miR-H1	4.18509	5.03153	-2.96275	-1.71995	0.99018	2.04473
2975023	hsa-miR-200b	-1.56165	-0.96214	4.68053	2.66185	-0.03641	0.02813
2975024	hsa-miR-654-3p	1.89749	0.73839	1.44246	1.63834	-0.49609	0.59369
2975025	hsa-miR-758	0.37597	2.26705	-0.5181	-1.58375	-0.27656	-0.57115
2975026	hsa-miR-892a	1.10375	0.54726	1.44826	-0.45721	0.63786	-0.31135
2975027	hsa-miR-760	14.9191	17.1932	0.88311	5.33871	6.09947	8.8304
2975028	hsa-miR-301b	0.22944	0.22047	7.52664	4.83232	11.5997	32.7523
2975029	hsa-miR-508-3p	-0.8399	-1.18304	-2.91094	-3.58075	-1.23326	-1.90838
2975030	hsa-miR-744*	1.94642	1.76406	0.14667	0.90446	1.64321	1.10695
2975031	hsa-miR-122*	0.56225	0.11467	0.84552	-0.31146	-0.51046	-0.23864
2975032	hsa-miR-548b-3p	0.83871	1.14628	1.61184	0.70984	0.0793	0.36657
2975033	hsa-miR-576-3p	-1.87254	-2.52324	-3.83094	-5.03788	-0.21378	-2.14232
2975034	hsa-miR-99b*	2.43734	4.36802	-0.65338	-1.33797	1.85403	-0.69974
2975035	hsa-miR-425*	8.19769	7.62586	10.5473	12.7999	5.43559	6.54566
2975036	hsa-miR-450b-3p	0.86993	1.23077	0.84414	-0.53228	-0.24918	-0.30764
2975037	hsa-miR-34c-5p	26.5698	33.2401	-1.41514	-2.12588	-0.13493	-0.4591
2975038	hsa-let-7d*	5.62638	4.84145	4.0441	1.78123	7.71857	5.86419
2975039	hsa-miR-26b*	1.54489	1.70152	3.52663	0.61963	2.39742	2.31334
2975040	hsa-miR-564	3.11181	3.43831	3.49959	2.65801	0.98151	1.13662
2975041	hsa-miR-93	748.248	804.119	722.368	835.348	879.609	1020.76
2975042	hsa-miR-548b-5p	2.26607	0.49471	0.906	0.42571	1.19673	1.68737
2975043	ebv-miR-BART6-5p	-2.40643	-2.32224	-4.09662	-4.47879	-2.07134	-2.87591
2975044	hsa-miR-421	9.92706	8.71023	9.65167	11.0928	24.4316	52.1744
2975045	hsa-miR-141	-1.54915	-0.41484	-1.4816	-2.56418	-0.44367	-1.94392
2975046	hsa-miR-147b	-1.50657	-1.58131	-2.85812	-3.68709	-1.69723	-2.53354
2975047	hsa-miR-518c	1.15855	0.04062	1.09832	1.37107	0.0827	1.35958
2975048	kshv-miR-K12-10a	4.95271	6.13692	-0.97725	-1.5402	1.20993	-0.25851
2975049	hsa-miR-337-3p	3.778	2.85558	4.36599	5.38588	1.00606	2.80426
2975050	hsa-miR-301a	64.5087	95.857	34.8351	25.7687	60.0524	126.866
2975051	ebv-miR-BART13*	-3.43191	-3.07668	-4.61247	-5.86549	-2.21432	-3.20745
2975052	hsa-miR-1	-3.00817	-2.44297	-2.77909	-4.86425	-1.23591	-0.73945
2975053	ebv-miR-BHRF1-1	1.57134	1.0112	-1.56464	-0.15366	0.7037	-0.07546
2975054	hsa-miR-641	-1.78968	-0.93087	0.36224	-0.75269	0.41209	-1.07819
2975055	hsa-miR-708*	-1.26988	-1.1881	-2.69201	-3.43015	-1.47573	-1.70524
2975056	hsa-miR-34c-3p	3.12406	3.27534	-3.72023	-2.48598	-0.02444	-1.80999
2975057	hsa-miR-124	10.0654	12.1404	0.76592	2.56344	5.32604	50.486
2975058	hsa-miR-602	14.6124	15.583	6.63063	7.12154	9.14509	4.29979
2975059	hsa-miR-595	5.25596	6.10579	5.18239	3.95244	15.2439	5.02854
2975060	hsa-miR-337-5p	-0.65512	-1.18656	-1.44708	-2.57369	-0.34255	-1.28258
2975061	hsa-miR-376a*	1.09759	1.51057	0.54212	-0.68078	-0.07263	-0.10029
2975062	hsa-miR-143	-2.56906	-2.51874	-4.60621	-4.99631	-1.99548	-3.13719
2975063	hcmv-miR-US5-1	-2.13745	-3.04379	-4.36617	-5.10039	-1.93721	-3.32086
2975064	ebv-miR-BART4	1.30658	1.03765	-2.4509	-2.86046	-0.29386	-1.32238
2975065	hsa-miR-130b	185.517	192.579	400.288	436.554	588.439	676.659
2975066	hsa-miR-1227	3.98013	4.40485	5.67833	4.65218	3.02146	4.26988
2975067	hsa-miR-620	-3.23511	-2.81526	-4.96476	-6.51816	-2.48876	-3.27024
2975068	hcmv-miR-UL112	-2.07448	-1.67958	-3.14189	-4.50962	-2.00771	-2.61088
2975069	hsa-miR-597	-0.72582	-2.12829	-2.9545	-3.45201	-0.98846	-2.86695
2975070	hsa-miR-1226*	13.9731	16.8813	-0.90917	0.45803	10.7869	4.36825
2975071	hsa-miR-675	-2.60713	-3.60423	-5.46326	-6.40255	-2.16537	-2.5817
2975072	hsa-miR-600	-2.03855	-2.87391	-3.17354	-3.97389	-2.41388	-2.8437
2975073	hsa-miR-520e	4.44167	7.3069	1.39575	3.16732	0.93427	0.90754
2975074	hsa-miR-30b*	0.29162	-0.91657	2.9481	3.9962	4.85678	2.3851
2975075	hsa-miR-572	-0.5775	1.65442	10.8545	30.2746	11.6819	20.5351
2975076	hsa-miR-1224-3p	0.71156	2.30036	0.22658	-0.76728	-0.51922	-0.34398
2975077	hsa-miR-185*	1.73498	-0.20606	0.70903	-2.55764	-1.58598	-1.20029
2975078	hsa-miR-924	1.31809	1.5695	1.16599	0.27003	-0.55116	0.2534
2975079	hsa-miR-362-5p	-1.67576	-2.78715	58.0231	56.6018	58.9485	67.3488
2975080	hcmv-miR-US33-5p	0.21872	0.31282	-1.55917	0.59873	0.35532	0.26006
2975081	hsa-miR-92a-2*	-0.17952	0.28328	2.19812	-1.44992	1.05372	-0.27298
2975082	hsa-miR-513b	22.498	23.606	4.66906	21.8417	12.9399	19.5255
2975083	hsa-let-7f-1*	10.0264	8.26571	11.3715	11.0881	5.28408	6.81156
2975084	kshv-miR-K12-9	-3.65412	-4.38451	-6.51632	-8.599	-3.2291	-4.36119
2975085	hsa-let-7b	6614.96	6263.11	2022.07	2190.34	3200.32	1625.95
2975086	hsa-miR-559	-1.25748	-1.96105	-1.25861	-4.1701	-1.33936	-1.52168
2975087	hsa-miR-210	181.416	193.637	48.3516	55.1356	84.127	25.074
2975088	hsa-miR-208a	-3.2831	-2.58288	-4.93597	-4.91722	-2.09685	-2.53723
2975089	hsa-miR-622	2.03207	3.03361	-0.2727	2.03373	0.3926	2.14559
2975090	hsa-miR-520b	6.40685	7.91409	2.36564	2.10223	0.58998	1.18305
2975091	hsa-miR-25	845.731	801.805	1031.81	1146.89	1104.59	1038.49
2975092	hsa-miR-198	-0.85113	-0.64657	-3.47788	-2.68062	0.85431	0.84985
2975093	hsa-miR-340	28.358	39.1542	32.4561	29.8086	112.252	100.294
2975094	hsa-let-7a*	2.79343	1.33596	2.06959	0.7247	7.72695	5.72033
2975095	hsa-miR-574-5p	104.644	195.724	85.0654	118.85	76.8876	77.5729
2975096	hsa-miR-497*	-2.19047	-1.94086	-2.90152	-4.2401	-2.10581	-2.17301
2975097	hsa-miR-203	-1.24788	-1.15255	-2.49417	-1.19834	-1.35692	-0.14383
2975098	hsa-miR-524-5p	-1.13518	-0.73939	-2.00196	-2.26816	-0.53817	-1.2051
2975099	hsa-miR-589	-1.91363	-1.25662	-1.76796	-2.72777	-1.00428	-2.37025
2975100	hsa-miR-195*	1.02416	2.14838	-0.54362	-1.99343	-0.58142	-1.77535
2975101	hsa-miR-598	0.39701	-0.05344	17.8859	22.6919	-1.27793	34.8408
2975102	hsa-miR-519b-3p	1.07656	0.84606	1.81515	0.1687	-0.67792	-0.35725
2975103	hsa-miR-888*	-1.48886	-1.74016	-2.26341	-1.22545	-0.95372	-1.62154
2975104	kshv-miR-K12-6-5p	-1.3385	-1.38208	-1.07092	-2.87292	-1.56823	-1.58452
2975105	hsa-miR-505*	4.62822	4.33982	11.8175	13.6422	8.67415	28.4649
2975106	hsa-miR-339-3p	-1.0412	-1.0544	1.98667	1.89975	0.36518	-0.37134
2975107	hsa-miR-937	1.37603	1.42679	0.51596	-0.41601	0.7554	0.56908
2975108	hsa-miR-643	-2.33364	-2.63546	-2.84303	-3.53768	-1.74982	-2.40816
2975109	hsa-miR-527	-2.87299	-2.69934	-3.66487	-4.94762	-1.88704	-3.71011
2975110	hsa-miR-423-3p	1.86314	1.4834	6.25851	4.76146	11.4451	11.3734
2975111	hsa-miR-584	2.03765	2.78348	4.90747	7.71995	30.6635	28.4734
2975112	hsa-miR-193a-3p	6.82568	8.96926	1.46229	-0.23765	4.78454	0.26518
2975113	hsa-miR-520f	9.3181	8.90248	2.65217	2.18328	0.8411	2.67778
2975114	hsa-miR-29a	179.256	191.685	1195.89	1158.81	691.956	488.462
2975115	hsa-miR-770-5p	0.62502	1.49908	-0.90938	0.21785	0.94109	-0.30226
2975116	hsa-miR-363*	-0.96786	-0.0319	-2.16072	-4.23535	-0.59329	-1.42661
2975117	hsa-miR-636	2.53257	2.28584	1.76992	1.83147	4.04292	2.42632
2975118	hsa-miR-10a*	-2.40396	-1.14728	-2.4196	-4.10684	-1.19477	-2.34259
2975119	hsa-miR-516a-3p	-0.77574	-0.72897	-0.5692	-2.08089	-0.86271	-1.05759
2975120	hcmv-miR-UL148D	1.11847	0.88976	-0.16865	-0.29847	-0.04176	0.41664
2975121	hsa-miR-483-3p	3.3285	3.17982	33.6999	41.6913	1.72173	66.1002
2975122	hsa-miR-137	-1.94089	-1.2296	-2.52807	-3.84208	-1.36844	-1.36008
2975123	kshv-miR-K12-3	46.9922	56.0716	22.0399	56.7371	100.907	93.1275
2975124	hsa-miR-338-5p	1.22189	1.9207	-0.18452	-1.44851	-0.31767	-0.52074
2975125	hsa-miR-382	-0.35742	0.75533	0.49934	-0.13091	-0.17284	0.04327
2975126	hsa-miR-214*	0.37624	-0.11443	-1.15734	-0.89694	-1.04262	-1.01232
2975127	hsa-miR-127-5p	-2.72413	-2.73053	-3.68504	-6.15639	-1.61746	-2.91517
2975128	hsa-miR-578	-0.73283	-0.448	-1.63337	-3.21665	-1.49418	-2.83644
2975129	hsa-miR-1226	-0.9622	0.00259715	0.07606	-1.72045	-0.40254	-0.70516
2975130	hsa-miR-512-5p	-1.77061	-1.16634	-1.93872	-1.73005	-0.88507	-1.45987
2975131	hsa-miR-125b-2*	-1.34304	-0.86636	4.15513	4.8991	17.0794	17.4503
2975132	hsa-miR-582-5p	30.9468	36.3907	3.09392	1.16145	11.0716	38.4719
2975133	hsa-miR-320	32.5973	33.9455	220.942	276.992	506.8	244.429
2975134	hsa-miR-20a*	-0.92293	-0.62064	1.40576	1.7719	44.1012	39.6002
2975135	hsa-miR-106b*	7.21897	5.62545	-0.00557393	-0.74657	4.76836	10.273
2975136	hsa-miR-24	342.725	360.462	294.356	255.252	843.911	345.839
2975137	ebv-miR-BART17-3p	-0.015	0.58884	1.20907	0.09012	-0.26152	-0.42766
2975138	hsa-miR-768-3p	1.24958	-0.03168	272.131	283.256	69.2266	116.87
2975139	hsa-miR-523	-3.03419	-1.76639	-2.19111	-4.6782	-2.13593	-3.262
2975140	hsa-miR-128	41.9876	41.3419	47.3359	49.7678	85.9283	99.6614
2975141	kshv-miR-K12-9*	0.91874	0.38067	-0.43132	-1.34125	1.05778	0.53408
2975142	hsa-miR-99b	175.364	176.97	169.952	160.33	47.4197	126.503
2975143	hsa-miR-194	5.36323	5.33107	0.17634	-0.33132	2.48689	0.45401
2975144	hsa-miR-202*	1.63641	1.409	1.18864	2.76945	-0.1725	0.95256
2975145	hsa-miR-33b*	10.6148	9.24309	11.1806	13.9566	4.62966	5.17899
2975146	hsa-miR-184	6.47321	5.04784	-1.71763	-1.80186	1.06218	1.39728
2975147	hsa-miR-181a	515.067	492.566	463.05	417.103	391.458	1330.51
2975148	hsa-miR-496	-1.02073	-1.85544	-1.90064	-1.73136	-1.27667	-1.98026
2975149	hsa-miR-125a-3p	52.1007	60.113	11.159	12.6093	8.25651	7.48119
2975150	hsa-miR-551b*	-3.20045	-3.58699	-4.15413	0.25327	-2.37791	-3.11082
2975151	hsa-miR-499-5p	-0.59085	-0.93525	-0.50063	-2.60748	-0.7261	-2.1245
2975152	hsa-miR-146a*	0.16555	-0.13907	1.25663	-0.93342	-0.89198	0.41716
2975153	hsa-miR-653	0.92784	-1.08593	-0.37924	-2.259	-0.87399	-1.3377
2975154	hsa-miR-202	98.6239	94.8649	-2.61144	-0.69931	2.08847	3.74663
2975155	hsa-miR-487a	-2.7997	-1.95646	-3.85384	-3.53702	-1.60703	-3.18454
2975156	hsa-miR-665	1.54156	1.47204	-0.80249	-1.13443	1.49355	1.8176
2975157	hsa-miR-367	0.19902	0.96925	-0.15023	1.12227	-0.02346	0.56129
2975158	hsa-miR-888	-2.31364	-1.52732	-3.0271	-4.21452	-1.15086	-0.59406
2975159	hsa-miR-100*	-0.32569	0.62432	0.90332	-1.03716	0.18964	0.48115
2975160	hsa-miR-943	-2.04056	-1.94695	-2.90361	-4.20184	-1.25899	-2.08352
2975161	hsa-miR-606	-1.96044	-2.09239	-4.14386	-4.33193	-1.26901	-1.31963
2975162	hsa-miR-507	-0.44605	-0.90627	-0.89043	-2.38975	-0.27296	-0.42799
2975163	hsa-miR-208b	-2.67449	-1.52491	-3.23037	-4.74607	-1.61411	-3.08309
2975164	hsa-miR-449a	0.53746	0.14116	3.08095	4.01103	1.46863	2.5787
2975165	hsa-miR-519e*	-0.44253	0.77152	-2.49611	-3.10284	0.27185	-1.18467
2975166	hsa-miR-18a*	-0.15588	-0.6529	0.42169	-1.39007	0.24286	-1.10057
2975167	hsa-miR-495	0.37255	-0.84024	-0.26645	-1.1835	0.07895	-0.35822
2975168	hsa-miR-29a*	1.40913	1.57363	4.35169	2.72197	2.63258	1.22958
2975169	hsa-miR-486-5p	4.7934	5.44762	-2.23527	-2.2409	1.17083	0.01739
2975170	hsa-miR-148a*	-1.67554	-2.01142	-3.12186	-4.85844	-1.85844	-2.50638
2975171	hsa-miR-573	-1.91384	-2.21655	-2.4802	-4.38544	-1.54031	-1.48427
2975172	hsa-miR-539	0.89876	1.23653	0.85263	-1.0433	-0.27333	0.0799
2975173	hsa-miR-135a	2.92078	1.58972	3.07385	2.50015	1.07092	7.28611
2975174	hsa-miR-33b	-0.27766	-1.08035	-1.51916	-0.81485	-0.82366	-1.36912
2975175	hsa-miR-628-5p	0.67178	-0.76871	3.34673	1.69245	1.64426	5.91355
2975176	hcmv-miR-US25-1*	-1.11596	0.34641	-1.20566	-3.47037	-1.08705	-1.38614
2975177	hsa-miR-638	60.4179	73.1275	74.3695	193.594	74.5939	119.672
2975178	hsa-miR-589*	-2.05047	-2.84388	-2.69802	-4.12332	-0.42783	-0.84378
2975179	hsa-miR-9	2650.35	3017.31	1006.74	990.956	1788.48	8854.43
2975180	hsa-miR-146b-3p	-0.84963	-2.38379	-2.76609	-2.32336	-1.69831	-2.55853
2975181	hsa-miR-873	0.46404	0.01699	0.73224	-1.51691	-0.87021	-1.14016
2975182	hsa-miR-221	10.1913	9.07179	23.7838	20.0656	2958.79	108.122
2975183	hsa-miR-517*	-1.05509	-1.40925	-1.9779	-2.98265	-1.33434	-1.50182
2975184	hsa-miR-652	50.8724	46.3613	21.5328	27.4186	24.5752	52.3456
2975185	hsa-miR-516b	-1.7576	-1.41612	-3.20525	-3.66914	-0.81073	0.64537
2975186	hsa-miR-125b-1*	-1.0018	-1.32293	-1.22285	-3.5065	-1.80179	-2.13984
2975187	hsa-miR-150*	28.6585	36.3994	3.53189	13.3644	43.3798	21.6458
2975188	ebv-miR-BART2-3p	-3.62352	-2.65805	-5.60776	-6.12355	-1.94359	-2.85173
2975189	hsa-miR-491-3p	1.86014	0.0399	0.13633	1.4711	0.15478	-1.76436
2975190	hsa-miR-30e*	28.1132	30.8576	15.92	12.7923	33.6247	52.5054
2975191	ebv-miR-BART19-3p	3.26937	2.07833	1.24713	4.7625	2.04906	0.63566
2975192	hsa-miR-379	-1.98669	-1.4471	-3.46812	-3.7518	-0.87541	-2.56587
2975193	hsa-miR-125a-5p	353.801	336.101	247.083	237.692	99.1485	291.523
2975194	ebv-miR-BART20-3p	-0.66905	-0.67979	-3.32079	-4.6838	-1.45007	-2.31596
2975195	hsa-miR-18b	20.579	24.7399	20.6104	23.8344	128.717	67.2696
2975196	hsa-miR-342-5p	-0.03267	-0.09349	6.58114	7.47642	14.4773	24.1173
2975197	hsa-miR-424	133.098	118.256	83.3731	88.6319	1107.99	447.795
2975198	hsa-miR-498	6.07179	6.66022	0.39169	1.37203	3.57763	3.32289
2975199	hsa-miR-216a	-2.38884	-2.66951	-1.5635	-4.17663	-1.80037	-3.70043
2975200	hsa-miR-181d	107.149	111.586	26.6009	20.9814	50.6882	95.6563
2975201	hsa-miR-545*	-1.27248	-1.16755	-1.18417	-0.69776	-0.76745	-0.80811
2975202	hsa-miR-105*	-0.93064	-1.27739	-0.54386	-1.98017	-0.56642	-1.01768
2975203	hsa-miR-145*	0.24064	-0.19927	1.23208	-0.8952	-0.5945	-0.29373
2975204	hsa-miR-374a	-0.07626	-0.46511	66.7358	51.1349	120.839	92.9398
2975205	hsa-miR-611	-2.2231	-1.65506	-4.06928	-4.43801	-1.49225	-2.05963
2975206	hsa-miR-204	2.88483	2.5267	403.734	172.966	37.7086	15.4302
2975207	hsa-miR-623	4.96948	7.49051	3.24154	3.0337	9.61862	6.25865
2975208	hsa-miR-518e	-0.39333	-0.59985	-0.59272	-0.93002	-0.77436	-1.4752
2975209	hsa-miR-129-3p	260.471	260.903	8.85102	9.22904	3.86127	28.0256
2975210	hsa-miR-26b	156.717	174.185	80.3121	77.8491	527.484	426.846
2975211	hsa-miR-300	-0.17285	0.12996	-1.71314	-0.39084	-1.04078	-1.39695
2975212	hsa-miR-885-3p	-1.7422	-1.80932	-2.7419	-4.73912	-1.36471	-0.30673
2975213	hsa-miR-30c	220.906	234.124	91.0748	77.3108	179.612	284.902
2975214	hsa-miR-361-5p	149.347	143.851	179.28	175.785	249.562	335.834
2975215	hsa-miR-519a	0.30965	0.0434	1.03187	0.2922	-0.28657	0.34217
2975216	hsa-miR-27b*	-0.41475	-2.50202	-3.99487	-3.67144	2.55793	-1.52928
2975217	hsa-miR-520c-3p	1.67756	1.50044	2.26002	1.4765	0.354	0.94031
2975218	hsa-miR-132	7.85871	8.20407	14.9838	16.2033	21.749	27.856
2975219	hsa-miR-556-3p	0.86529	1.10424	2.04865	0.50644	0.22176	0.51879
2975220	hcmv-miR-US33-3p	-1.40954	-1.92983	-2.17068	-2.37602	-1.35568	-1.38287
2975221	hsa-miR-219-1-3p	-3.32976	-1.45083	-4.68843	-5.8256	-2.7126	-3.93955
2975222	hsa-miR-518e*	-1.1559	-1.98247	-2.01577	-3.07939	-1.38969	-0.87105
2975223	hsa-miR-454	-0.09188	-0.54778	21.8479	18.5227	72.5814	151.008
2975224	hsa-miR-587	-1.97577	-2.21879	-4.42478	-5.41708	-1.71083	-2.79274
2975225	hsa-miR-555	-0.82916	-2.07934	-1.95241	-3.22708	-1.32322	-2.82604
2975226	hsa-miR-518a-3p	0.82819	0.0147	1.10808	-0.74207	-0.13513	-0.47223
2975227	hsa-miR-154*	1.67261	-0.08353	1.55979	1.68605	-0.20654	0.39735
2975228	hsa-miR-135a*	71.2596	92.129	1.92881	6.72658	14.203	2.04117
2975229	hsa-miR-103	968.06	980.386	1010.75	1182.19	934.065	1480.74
2975230	hsa-miR-542-5p	15.4432	16.9013	25.0041	30.3068	28.8303	32.1795
2975231	hsa-miR-920	-2.69541	-3.19144	-5.1157	-2.82086	-1.97412	-1.71232
2975232	hsa-miR-143*	-0.73207	-0.50512	1.23871	-2.33521	-0.87246	-1.44418
2975233	hsa-miR-625*	4.41848	3.59191	3.34269	3.93727	5.59854	5.09958
2975234	hsa-miR-551a	-0.42305	-0.65687	0.06297	-1.99686	-0.56099	-0.98883
2975235	hsa-miR-506	-0.06054	-0.61776	-0.54681	-2.79312	-0.44942	-0.92944
2975236	hsa-miR-302b*	0.20726	-1.03699	-0.37171	-1.27883	-0.82717	-1.41088
2975237	hsa-miR-592	-0.37161	-0.84997	-1.03686	-2.39616	-1.14067	-1.28713
2975238	hsa-miR-296-5p	18.9824	21.7941	11.7241	13.4584	11.3466	7.60633
2975239	hsa-miR-615-3p	0.83847	0.29441	1.86302	1.35773	0.10908	0.8264
2975240	hsa-miR-30d*	1.5531	2.75625	0.98409	1.18855	3.02043	0.21262
2975241	hsa-miR-378	16.7687	21.2397	52.2345	63.4989	161.755	56.6476
2975242	hsa-miR-15a*	-0.40665	0.80892	2.56542	-0.40414	0.38764	0.3738
2975243	hsa-miR-561	-1.42701	-0.85692	-1.45497	-3.16679	-1.33034	-1.80833
2975244	kshv-miR-K12-1	-2.6775	-1.96467	-3.21572	-4.74879	-1.31174	-1.91642
2975245	hsa-miR-222*	-0.72698	-1.1709	-1.96348	-1.72278	3.69703	-1.79517
2975246	hsa-miR-409-3p	-1.37559	-1.01636	-0.64876	-2.66804	0.92239	0.04621
2975247	hsa-miR-302a*	-1.0444	-0.42839	0.04717	-2.32178	-0.40943	0.60761
2975248	hsa-miR-19b-2*	0.63262	0.68485	1.37086	0.618	0.4256	-0.38863
2975249	hsa-let-7g	1436.98	1555.41	590.897	726.682	1124.95	706.69
2975250	hsa-miR-423-5p	15.6939	16.7305	40.1579	46.6682	83.9938	90.1082
2975251	hsa-miR-363	0.63565	-0.12461	0.16221	-1.51959	320.384	189.3
2975252	hsa-miR-455-3p	-1.43461	-1.13035	52.0118	66.8952	60.4628	67.0246
2975253	hcmv-miR-US25-1	0.04134	-1.78719	-2.792	-3.93488	-1.5681	-2.52689
2975254	hsa-miR-522	-0.08356	0.01544	-0.10682	0.12207	-0.42752	-0.91833
2975255	ebv-miR-BHRF1-2*	-2.51887	-3.34516	-4.38559	-4.93964	-2.25828	-3.09852
2975256	hsa-miR-451	3.11551	1.13174	3.87078	2.71359	1.06913	1.08165
2975257	hsa-miR-30a	172.977	196.962	45.2619	32.0288	38.0354	52.7844
2975258	hsa-miR-944	-0.4998	-1.14997	-0.6483	-1.19863	-0.50318	-0.78399
2975259	hsa-miR-616*	-0.53967	-0.03544	-0.83563	-0.74173	-0.99521	-2.2726
2975260	hsa-miR-550	5.81987	6.15579	7.48978	7.87433	3.95758	5.02028
2975261	hsa-miR-196a	0.86584	2.33565	46.2086	47.9139	1.14896	18.9755
2975262	hsa-miR-362-3p	3.79392	4.39009	26.0067	21.7724	28.7958	31.8412
2975263	hsa-miR-493	0.907	0.73648	-2.45478	-2.56786	-0.8565	-0.73243
2975264	hsa-miR-631	0.82272	1.01006	0.04806	0.08787	1.59258	5.35961
2975265	hsa-miR-550*	-0.08822	-1.27583	20.266	19.9776	11.812	15.8871
2975266	hsa-miR-517c	0.74831	-0.60443	-0.63388	-2.4164	-0.33194	-1.99349
2975267	hsa-miR-892b	13.6936	12.797	8.61216	7.78259	7.75599	6.09985
2975268	hsa-miR-105	0.49032	-0.8917	4.40076	3.08056	-1.57349	11.0844
2975269	hsa-miR-890	-2.49028	-2.71461	-4.38681	-5.93043	-1.49318	-1.93923
2975270	hsa-miR-99a*	-1.27639	-1.19511	-0.57385	-1.43621	4.40177	2.80775
2975271	hsa-miR-656	0.60199	0.27184	1.23399	-0.04155	-0.37928	0.50167
2975272	hsa-miR-410	-0.30762	-0.84756	-0.76965	-0.95712	-1.03473	-1.49843
2975273	hsa-miR-7	12.3363	12.8624	13.5761	15.6045	35.8531	105.205
2975274	hcmv-miR-US4	12.7524	15.9372	0.00114334	9.64707	4.24145	9.35533
2975275	hsa-miR-147	-1.26653	-0.70014	-2.07389	-3.10569	-1.29387	-1.95135
2975276	hsa-miR-617	3.37895	4.12343	-0.76164	0.44417	0.05063	0.3041
2975277	hsa-miR-302c*	-0.83869	-1.06413	-3.33178	-3.44284	-1.47818	-1.52713
2975278	hsa-miR-624	-0.8911	-0.71808	-0.86443	-2.39465	-0.44633	-0.36513
2975279	hsa-miR-518b	-0.13044	-0.97396	-1.26701	-1.0596	-0.1905	0.46114
2975280	hsa-miR-140-5p	48.4733	51.2324	859.022	682.567	1243.9	1455.97
2975281	hsa-miR-369-3p	0.18672	-0.29654	0.95878	-0.54445	0.25013	-0.62899
2975282	hsa-miR-571	0.11252	-0.75472	-1.82814	-2.46643	-0.48264	-0.3719
2975283	hsa-miR-490-3p	-1.50372	-1.4402	-2.86875	-3.59776	-0.8503	-1.9608
2975284	hsa-miR-373*	9.28048	12.268	-3.08689	-3.46236	3.31977	-0.86348
2975285	ebv-miR-BART11-5p	-1.06694	0.15491	-0.41221	-3.09016	-0.5836	-1.42693
2975286	hsa-let-7f	3389.18	3617.17	2193.13	2294.16	6609.92	6015.39
2975287	ebv-miR-BART16	1.81972	2.0526	1.64536	0.36448	5.5353	2.2819
2975288	hsa-miR-520d-3p	6.75245	3.11967	3.14375	3.40709	2.30614	1.18529
2975289	hsa-miR-627	-2.0094	-2.20173	-3.24506	-2.36141	-0.10188	0.10547
2975290	hsa-miR-218	1.83668	2.79399	0.57195	-0.58236	0.04591	-0.11426
2975291	hsa-miR-330-5p	-1.65443	-1.65418	-1.17737	-2.5266	-0.3311	-2.05446
2975292	hsa-miR-626	-1.21295	-1.39796	-2.276	-2.0487	-1.35294	-1.55542
2975293	hsa-miR-221*	0.2329	0.9052	0.80218	2.60057	82.4626	2.33504
2975294	hsa-miR-1225-3p	13.6905	13.5971	14.4007	14.5755	6.63739	8.68847
2975295	hsa-miR-20b*	-2.38485	-2.16528	-3.44119	-4.17343	-1.76924	-3.19463
2975296	hsa-miR-499-3p	-2.29034	-1.61422	-2.82925	-2.49931	-1.21423	-2.40891
2975297	hsa-miR-186*	0.01067	-0.22761	1.21912	-1.18431	-0.37152	-0.16194
2975298	hsa-miR-196a*	-1.53911	-2.71657	-3.97321	-4.44139	-1.68017	-2.57716
2975299	kshv-miR-K12-3*	-3.8816	-3.30868	-4.56038	-6.90714	-3.21968	-4.17109
2975300	ebv-miR-BART7*	-0.95208	-1.59246	-2.373	-3.47076	-1.07924	-2.69581
2975301	hsa-miR-20a	1310.26	1398.65	1232.38	1374.07	2944.37	2110.32
2975302	hsa-miR-569	-2.02383	-1.90232	-1.42334	-4.61311	-1.47628	-1.96182
2975303	hsa-miR-886-5p	-1.97456	-1.41547	-4.41442	-3.8111	-1.68133	-2.81123
2975304	hsa-miR-30e	84.4889	110.039	37.4289	25.656	63.5563	62.7087
2975305	hsa-miR-599	-0.81042	-1.79232	-2.40495	-2.71773	-1.39181	-2.43591
2975306	hsa-miR-138	0.35811	0.25751	9.32729	5.08639	21.6971	9.1153
2975307	hsa-miR-541*	0.06311	-0.32262	-0.77101	-2.11767	-0.62431	-1.12148
2975308	hsa-miR-188-3p	-0.20657	0.12406	-1.2658	-0.69368	0.09098	-0.06508
2975309	hcmv-miR-US25-2-5p	-0.42106	-0.22174	-1.45615	0.02372	-0.19136	2.12866
2975310	hsa-miR-224	-0.38597	-0.14684	-1.4003	-2.20648	-0.65402	-0.68152
2975311	hsa-miR-29c*	3.61474	4.26553	4.04979	3.36443	1.3014	6.46666
2975312	hsa-miR-155*	0.94933	0.59804	0.30917	0.63172	-0.23057	-0.06341
2975313	hsa-miR-875-5p	2.26823	1.85592	4.17968	2.19208	-0.12589	1.1341
2975314	hsa-miR-152	1.30936	1.03124	-2.71518	-4.06367	1.29684	-1.52175
2975315	ebv-miR-BART6-3p	-2.68993	-1.98521	-4.2056	-4.62949	-2.02397	-2.96637
2975316	hsa-miR-142-3p	0.63424	2.50703	2.34528	1.61076	-0.19733	0.73815
2975317	hsa-miR-645	-1.80806	-1.53408	-1.75446	-2.64513	-1.40108	-0.5202
2975318	hsa-miR-501-3p	-1.10409	-1.07659	8.86847	11.2913	6.75583	10.4564
2975319	hsa-miR-342-3p	68.2067	62.7237	192.038	237.801	270.262	416.931
2975320	hsa-miR-635	-0.14968	-1.03418	-1.36005	-2.94492	-1.4536	-1.69707
2975321	hsa-miR-379*	-1.3514	-0.37631	-2.5147	-3.01681	-1.04863	-1.54914
2975322	hsa-miR-92a-1*	-1.73973	-1.76632	-0.3879	1.10534	7.53666	8.42746
2975323	hsa-miR-526b*	1.8118	1.29573	1.23833	-0.28318	-0.23274	0.48847
2975324	hsa-miR-130b*	1.69487	1.61202	5.06216	3.79508	15.8154	30.4536
2975325	hsa-miR-181a*	47.0992	45.9806	45.9368	42.4454	62.5324	150.857
2975326	hsa-miR-26a	442.812	462.095	234.9	202.029	568.64	700.432
2975327	hsa-miR-187	-3.06492	-1.91268	-5.01346	-5.33526	-1.86068	-2.96197
2975328	hsa-miR-575	34.1143	38.8988	14.3352	25.2569	22.7447	17.9835
2975329	hsa-miR-658	-0.57967	-0.6916	-2.41182	-1.85175	-1.08683	-1.6565
2975330	hsa-miR-145	1.59187	3.0136	1.11602	-1.47503	-0.29749	-0.25973
2975331	hsa-miR-518c*	2.09378	2.3098	0.37275	2.09172	2.57405	5.42009
2975332	hsa-miR-662	7.31447	10.1293	-0.68566	2.41252	1.43115	1.27189
2975333	hsa-miR-483-5p	12.2744	17.3637	22.6485	45.9043	24.5307	55.716
2975334	hsa-miR-610	1.12349	1.34899	-1.18452	2.16961	0.81554	1.64006
2975335	ebv-miR-BART1-5p	-1.47903	-0.53176	-2.12633	-4.19012	-0.78527	-2.85912
2975336	hsa-miR-154	1.15618	0.86258	1.19134	0.93905	0.54272	0.66753
2975337	hsa-let-7c*	-1.00757	-1.97338	-3.31738	-4.03826	-1.10112	-1.8633
2975338	hsa-miR-376a	-2.33676	-2.32957	-2.47484	-6.27775	-1.66629	-2.4623
2975339	hsa-miR-655	-0.69607	-0.17946	-1.22577	-0.77018	-1.09019	-0.57268
2975340	hsa-miR-503	16.3233	12.2519	13.9504	22.4554	31.5125	12.7157
2975341	hsa-miR-545	0.54322	-0.03887	0.73424	1.14317	0.96072	0.44467
2975342	hsa-miR-19a	57.3516	95.1716	141.514	124.831	695.796	295.535
2975343	hsa-miR-153	2.13836	4.88576	3.75349	1.65851	9.61028	23.0034
2975344	hsa-miR-151-5p	291.756	288.885	276.105	263.256	415.073	343.187
2975345	hsa-miR-1233	-1.30976	-1.31409	-3.2498	-4.75129	-0.95073	-1.3167
2975346	hsa-miR-486-3p	-1.4254	-2.02491	-3.48022	-3.17709	-1.38416	-1.63792
2975347	hsa-miR-299-5p	1.59015	0.73868	2.55906	1.75517	1.23073	1.24954
2975348	hsa-miR-601	5.54022	5.83642	-0.39036	1.03215	4.34577	4.91069
2975349	hsa-miR-126*	0.84384	1.10509	1.31125	1.08634	1.52744	0.26759
2975350	hsa-miR-767-3p	2.13646	1.46913	3.09176	1.83412	1.63221	1.44374
2975351	hsa-miR-615-5p	-1.94852	-1.36368	-3.43944	-4.32406	-1.6862	-3.0361
2975352	hsa-miR-122	12.9976	19.9007	0.65944	-1.7592	-1.16224	0.78525
2975353	hsa-miR-548a-3p	0.75802	0.29114	-0.08063	-1.05492	-0.304	-0.52892
2975354	hsa-miR-181a-2*	28.3427	21.9885	6.82975	4.96907	11.3858	37.109
2975355	hsa-miR-19b-1*	1.67188	0.92911	4.24074	1.83596	12.865	10.2738
2975356	hsa-miR-502-5p	2.7793	2.2933	10.9247	11.7439	13.8246	17.3049
2975357	ebv-miR-BART11-3p	-2.08319	-1.97894	-3.19595	-4.4062	-0.95354	-2.50983
2975358	hsa-miR-218-2*	-2.80122	-3.13806	-3.94292	-5.1305	-1.79038	-3.62678
2975359	hsa-miR-1237	9.12696	9.03371	10.3798	10.2816	5.0216	6.38201
2975360	hsa-miR-371-5p	58.3602	74.7749	4.24052	12.4382	26.0598	9.96813
2975361	hsa-miR-133b	1.71849	3.54096	0.45174	0.89036	0.36922	0.53181
2975362	hsa-miR-139-5p	9.22266	5.9081	-2.10473	-1.34886	0.13296	2.50108
2975363	hsa-miR-298	-1.68184	-1.59501	-2.34678	-1.28356	-1.47161	-2.36915
2975364	hcmv-miR-UL36	-1.87694	-2.1584	-3.8885	-4.49075	-0.64046	-2.18527
2975365	hsa-miR-380*	-2.50862	-2.38413	-4.37871	-3.9677	-1.90491	-2.25161
2975366	hsa-miR-30c-1*	4.10258	4.79377	0.66024	0.81103	0.99085	1.49494
2975367	hsa-miR-586	1.13489	0.46731	0.84316	-1.66423	0.08813	0.44068
2975368	hsa-miR-22	138.806	153.957	68.9207	55.3945	197.623	87.0238
2975369	hsa-miR-500	5.76612	5.92304	3.72957	3.79297	6.94515	7.16117
2975370	hsa-miR-191*	12.3445	10.7328	15.092	17.4401	6.71215	8.41181
2975371	hsa-miR-515-3p	2.48244	0.98207	3.20282	2.24512	0.81457	0.76376
2975372	hsa-miR-9*	6953.93	7946.73	2100.45	2055.35	762.328	5395.3
2975373	kshv-miR-K12-12	-0.49537	0.24943	-1.17087	-0.54491	-0.58416	-1.33409
2975374	hsa-miR-331-3p	135.299	136.608	166.655	178.556	276.608	461.795
2975375	hsa-miR-524-3p	-0.10013	-0.10606	-0.63092	-0.95266	-0.25364	-1.0276
2975376	hsa-miR-223	5.55071	5.54211	6.82086	5.48663	5.35023	7.30425
2975377	hsa-miR-887	8.02605	11.141	-2.1257	-3.34366	6.06938	4.29924
2975378	hsa-miR-609	1.34965	1.71487	1.22781	0.66181	0.15583	-1.07302
2975379	hsa-miR-744	5.22474	5.14725	12.6212	8.99507	19.1715	51.9256
2975380	hsa-miR-452	-2.17692	-1.65637	-4.30081	-6.83402	-1.04535	-2.28747
2975381	hsa-miR-338-3p	22.6108	32.1261	46.5074	24.4815	268.41	43.2823
2975382	hsa-miR-15b*	5.74319	3.5395	4.83328	5.84753	12.4177	16.0217
2975383	hsa-miR-34b*	6.36339	6.08443	2.24883	1.2382	0.50082	-0.258
2975384	hsa-miR-370	14.5822	18.0346	-2.84486	-2.02906	-0.59234	-1.50028
2975385	hsa-miR-18b*	2.00206	1.95556	1.30195	0.86594	1.45503	2.72258
2975386	hsa-miR-335*	10.4608	9.20924	4.50177	2.77084	1.83038	6.51133
2975387	ebv-miR-BART20-5p	-0.18685	-0.38801	0.2758	-2.42559	-0.63036	-0.36838
2975388	hsa-miR-548c-3p	-0.13666	1.63516	2.76731	0.00895244	10.8563	15.6157
2975389	hsa-miR-936	7.17141	9.27711	-4.57424	-3.07069	1.74509	1.99222
2975390	hsa-miR-634	5.3367	5.19356	4.97433	4.2763	3.03736	3.76447
2975391	hsa-miR-625	-0.85643	-0.97508	5.11028	3.93208	33.2425	10.357
2975392	hsa-miR-504	1.28794	-0.98611	0.13661	-1.77867	-0.66023	-1.5023
2975393	hsa-miR-18a	79.8456	103.155	79.682	107.538	333.744	181.132
2975394	hsa-miR-183*	-3.16262	-2.3042	4.8356	9.93926	2.35359	25.2194
2975395	hsa-miR-93*	1.17502	1.27889	1.14837	2.53841	4.66649	5.18757
2975396	hsa-miR-31	9.52444	10.5532	5.62053	5.5476	3.83332	16.6995
2975397	hsa-miR-485-5p	-1.67756	-1.79531	-1.30753	-3.17713	-1.56571	-2.91473
2975398	hsa-miR-513a-5p	64.9127	67.8076	21.0472	114.45	115.377	299.746
2975399	ebv-miR-BART8	0.3391	-0.68335	-0.45613	-1.93667	-0.57751	-1.06393
2975400	hsa-miR-544	1.13455	0.25344	0.89493	-0.59529	-0.01358	-0.77555
2975401	hsa-miR-614	0.45725	1.15466	-1.92919	-2.38906	-0.64943	-1.31398
2975402	hsa-miR-324-5p	149.933	160.12	95.5206	126.434	196.381	246.341
2975403	hsa-miR-876-5p	1.46152	-0.03976	1.13546	-1.73483	-0.2584	0.00338
2975404	hsa-miR-489	-0.04251	-0.65115	-0.50402	-2.01214	-0.22727	-0.08249
2975405	hsa-miR-325	-1.52059	-0.44786	-0.18614	-3.56983	-1.72813	-1.96457
2975406	kshv-miR-K12-5	-2.76924	-1.67628	-3.37609	-4.38579	-1.93669	-2.90696
2975407	hsa-miR-106a	31.1486	32.9612	33.9348	37.4212	139.563	88.2892
2975408	hsa-miR-513a-3p	-1.47049	0.08752	-1.09045	-1.46985	-0.68063	-1.0053
2975409	hsa-miR-330-3p	-2.4467	-1.3331	-3.2311	-3.97108	-1.03721	2.51921
2975410	hsa-miR-302b	2.16359	1.46424	3.45689	1.77981	-0.11193	-0.04419
2975411	kshv-miR-K12-4-3p	-3.75017	-2.28228	-4.52105	-3.34117	-1.82482	-2.90756
2975412	hsa-miR-376c	-1.68923	-1.86714	-2.60122	-3.27704	-1.31699	-1.40604
2975413	hsa-miR-875-3p	-2.39536	-2.71729	-3.18037	-4.27181	-1.41582	-3.07534
2975414	hsa-miR-148b	24.5082	24.8923	37.7775	41.4522	87.5334	108.097
2975415	hsa-miR-570	-0.59309	-0.82089	-0.25857	-0.74235	0.42375	0.31041
2975416	hsa-miR-891a	-2.2855	-1.53181	-2.58629	-4.19786	-1.42309	-2.70874
2975417	hsa-miR-302c	0.97844	1.37564	0.9897	0.65678	0.34576	0.34529
2975418	hsa-miR-765	7.47111	9.22755	-0.18181	9.4067	16.4607	25.7868
2975419	hsa-miR-130a*	1.91997	1.46548	1.43962	-0.23346	-0.11257	-0.71053
2975420	hsa-miR-891b	0.31169	-0.46055	0.59931	0.59168	0.05583	-0.79385
2975421	ebv-miR-BART3*	128.876	84.2287	0.96183	0.105	0.45459	0.85217
2975422	hsa-miR-1229	4.83944	3.46049	1.977	2.70556	2.49928	3.5253
2975423	hsa-miR-135b*	-4.25612	-3.26621	-6.90943	-6.13275	-2.09668	-3.67696
2975424	hsa-miR-494	941.779	1211.08	283.425	1137.85	360.209	306.038
2975425	hsa-miR-549	-1.68768	-0.72112	-1.77348	-3.12355	-0.06087	-1.15143
2975426	hsa-miR-214	-2.1641	-1.80012	-5.02775	-5.78961	-2.02402	-3.29452
2975427	hsa-miR-190b	0.34317	0.68485	0.90653	-0.59088	-0.56664	0.41786
2975428	hsa-miR-331-5p	-1.60727	-0.34194	-3.61098	-5.39164	-1.39011	-2.77965
2975429	hsa-miR-501-5p	5.49617	4.86431	10.6152	13.6674	15.8529	32.5151
2975430	hsa-miR-525-5p	0.61062	0.71967	-0.41821	-0.57916	0.03559	1.39826
2975431	ebv-miR-BHRF1-3	-3.9345	-2.87706	-4.98258	-5.4922	-1.89072	-3.34936
2975432	hsa-miR-345	0.81463	1.38487	1.74411	14.2704	6.59908	10.5254
2975433	ebv-miR-BART1-3p	0.24151	1.7194	0.57086	-1.21345	-0.33197	-1.38031
2975434	hsa-miR-24-1*	-0.04827	0.90179	2.619	0.89157	17.1471	4.34801
2975435	hsa-let-7a	4796.99	5043.09	5612.03	5666.47	6659.37	7390.94
2975436	hsa-miR-129-5p	50.7886	48.3165	0.20251	-0.03059	-0.69028	5.64766
2975437	hsa-miR-556-5p	-0.51834	-1.02218	-1.79663	-2.60463	-0.68286	-1.98949
2975438	hsa-miR-543	0.96871	0.18335	2.70951	1.14958	0.60789	-0.13581
2975439	hsa-miR-939	61.6938	88.509	19.8375	25.5813	30.2869	26.071
2975440	hsa-miR-632	-0.88649	0.47455	-1.44967	-0.38479	-0.5433	0.91809
2975441	hsa-miR-220c	-2.7951	0.13721	2.94059	-1.24109	-0.87501	-0.49809
2975442	hsa-miR-144*	-0.89221	-0.30059	-0.5652	-0.42354	-0.77888	-1.25934
2975443	hsa-miR-411	-1.85237	-1.03132	-2.46343	-2.03283	-1.11647	-0.71504
2975444	hsa-miR-374b*	-0.17726	-0.0191	1.71624	-1.25855	4.31978	4.86166
2975445	hsa-miR-193b	-0.68315	-0.83903	333.51	241.863	185.258	56.0552
2975446	hiv1-miR-H1	-0.38604	0.6598	-4.18405	-4.54223	-0.6145	-2.90074
2975447	hsa-miR-607	-0.1548	-0.63069	-1.16899	-2.28479	-0.74014	-1.06082
2975448	hsa-miR-380	0.90519	0.3741	1.23916	-0.36298	-0.48343	0.07679
2975449	ebv-miR-BART3	-1.99796	-1.54146	-2.98895	-4.45954	-2.28727	-2.58004
2975450	hsa-miR-562	-1.1015	-0.79681	0.51072	1.1421	-1.02039	-0.31991
2975451	hsa-miR-876-3p	-0.95445	-0.25412	-1.43084	-2.95484	-1.03282	-1.44072
2975452	hsa-miR-921	-1.84105	-1.35192	-3.35306	-3.51893	-2.0281	-2.63242
2975453	hsa-miR-217	-2.17195	-2.03197	-3.38339	-5.11331	-1.86523	-2.16419
2975454	hsa-miR-299-3p	-0.87311	-1.27272	-2.54384	-4.32439	-0.91376	-1.53347
2975455	hsa-miR-558	-2.25537	-1.69543	-1.78587	-3.25351	-1.93933	-2.72029
2975456	hcmv-miR-UL22A	-1.27178	-1.56451	-3.28894	-5.03273	-1.53044	-1.43903
2975457	hsa-miR-605	1.81514	2.80408	1.83067	-0.33557	0.22533	-0.21983
2975458	hsa-miR-33a*	-0.91693	-0.37858	-0.63028	-0.53911	-0.52296	-1.32145
2975459	hsa-miR-7-1*	6.16384	6.51915	3.11815	4.44841	6.82813	13.1112
2975460	hsa-miR-409-5p	-0.57608	-1.49504	-1.3165	-0.43939	-0.7154	-1.40011
2975461	ebv-miR-BART8*	-3.60092	-2.66893	-3.24283	-5.8638	-2.08803	-2.98431
2975462	hsa-let-7c	8179.12	7938.98	671.492	727.857	2174.05	1560.73
2975463	hsa-miR-296-3p	-1.92404	-1.93149	-3.67272	-5.51762	-2.32446	-3.15104
2975464	hsa-miR-485-3p	1.09885	1.76134	0.88119	0.18053	-0.0737	-0.33298
2975465	kshv-miR-K12-4-5p	-1.49579	-1.16394	-1.98629	-3.03245	-1.03797	-2.325
2975466	hsa-miR-490-5p	6.27943	8.9955	-1.60021	-2.92832	0.33845	-0.13946
2975467	hsa-miR-542-3p	14.0603	16.5988	8.05303	8.44468	32.3738	21.624
2975468	hsa-miR-639	-1.93811	-1.97192	-3.09582	-1.52408	-2.27835	-2.83655
2975469	hsa-miR-193a-5p	-1.72275	-0.9257	-3.27818	-2.54991	2.7341	4.55371
2975470	hsa-miR-10b*	2.06338	2.53487	2.65525	6.40715	2.70723	11.9034
2975471	hsa-miR-412	-1.25629	-2.23605	-2.15957	-3.46285	-2.06142	-1.96753
2975472	hsa-miR-187*	0.9073	0.56578	-4.7465	-6.03076	0.26809	-2.82138
2975473	hsa-miR-16-2*	3.22023	2.23817	6.5837	6.74223	15.3325	23.164
2975474	hsa-miR-511	-0.79819	-0.26559	0.16482	-1.03853	-1.29417	-2.36215
2975475	hsa-miR-33a	3.40126	6.66444	5.56567	3.35415	28.8612	17.7319
2975476	hsa-miR-515-5p	0.58402	-0.31877	-0.19223	-0.68631	-0.19206	-0.09075
2975477	hsa-miR-1231	-4.75738	-3.73396	-7.37285	-8.64584	-3.33786	-5.13532
2975478	hsa-miR-324-3p	306.831	305.949	196.081	237.031	169.05	174.609
2975479	hsa-miR-374a*	-0.07659	0.48667	1.09702	-1.71561	-0.04369	-0.42822
2975480	hsa-miR-10b	1.92981	3.12426	187.727	182.897	171.206	685.677
2975481	hsa-miR-206	-0.05037	-0.79644	-2.97101	-3.52048	0.58677	0.77931
2975482	hsa-miR-769-5p	0.25682	-0.13543	26.4438	24.9372	17.2923	16.4145
2975483	hsa-miR-194*	2.39339	0.82757	-0.53954	-1.6493	-0.35832	-1.33035
2975484	hsa-miR-200a*	-1.06729	-1.72723	-2.72375	-3.33534	-0.1059	-0.91087
2975485	hsa-miR-19a*	-0.47546	0.49356	0.42193	-0.87371	-0.07879	-1.65913
2975486	hsa-miR-449b	-0.1338	0.28336	-0.97643	-0.24762	-0.49222	-0.59495
2975487	hsa-miR-323-3p	-0.46147	-1.25518	-2.15666	-2.41449	-1.09328	-0.96854
2975488	hsa-miR-588	21.1422	15.0742	-3.61389	-3.93068	-1.23658	-1.56484
2975489	hcmv-miR-UL70-3p	6.23238	6.9837	-3.46771	-3.77728	3.10232	-0.10144
2975490	hsa-miR-579	0.24015	-0.5695	-1.20357	-3.48952	-0.30031	-0.70839
2975491	hsa-miR-583	-0.6834	-1.50712	-0.94879	-0.15427	-0.33912	-1.08696
2975492	hiv1-miR-N367	-0.27898	0.21534	0.16021	-1.97502	0.11183	-0.32014
2975493	hsa-miR-106a*	-0.14252	-0.90493	-0.11841	-0.81981	0.9936	0.17697
2975494	hsa-miR-155	4.80021	5.7373	-1.97014	-0.39058	0.5783	0.71447
2975495	hsa-miR-215	2.3509	2.06942	1.95641	-1.10998	7.10862	3.2697
2975496	ebv-miR-BART18-5p	2.99073	2.70145	3.26868	1.29372	0.09005	0.34536
2975497	ebv-miR-BART19-5p	-1.54228	-2.39168	-4.48768	-4.50724	-1.64613	-2.2875
2975498	hsa-miR-139-3p	5.23942	4.87775	-0.06712	-2.58473	2.14062	1.84057
2975499	hsa-miR-186	9.68095	10.4307	16.0705	15.854	55.0803	70.237
2975500	hsa-let-7e	704.611	676.342	781.419	683.64	227.841	693.84
2975501	hsa-miR-492	5.57809	7.16505	-0.39573	-1.64968	1.99839	-0.01508
2975502	hsa-miR-552	-1.54796	-1.62734	-2.23781	-2.94772	-0.55569	-1.48896
2975503	hsa-miR-99a	1022.55	1137.38	297.666	324.934	549.823	551.057
2975504	hsa-let-7b*	9.18579	10.3612	15.4954	11.9129	5.31195	6.49037
2975505	hsa-miR-518f*	-1.04567	-0.7915	-1.66968	-1.57749	-0.47426	-1.09906
2975506	hsa-miR-491-5p	-1.42383	0.91074	-2.81121	-3.58405	-0.65414	-1.22633
2975507	kshv-miR-K12-6-3p	-2.23305	-2.31451	-4.18845	-4.39643	-2.02029	-2.91512
2975508	hsa-miR-429	-1.05113	-0.66372	-0.54345	-1.4352	-0.34601	-1.03723
2975509	hsa-miR-581	0.29968	-0.45755	-1.61653	-1.3578	-1.26342	-1.38563
2975510	hsa-miR-21*	-1.10305	0.98329	10.9964	2.97535	6.92912	-1.01732
2975511	hsa-let-7f-2*	1.742	4.8842	3.27378	2.66762	0.78228	0.58579
2975512	hsa-miR-802	-0.93723	-0.39379	3.24802	-0.4454	-1.17395	-1.52225
2975513	hsa-miR-624*	0.11126	0.69359	1.95969	1.0406	4.6828	0.76951
2975514	hsa-miR-502-3p	5.24918	6.06104	17.502	14.8823	18.8497	25.3853
2975515	hsa-miR-34a	3.59974	2.83339	24.9085	12.9101	3.94743	3.66914
2975516	hsa-miR-671-5p	30.8792	36.5426	2.94726	31.3399	16.5474	45.1568
2975517	hsa-miR-649	-0.42048	-0.74638	-1.9352	-3.60928	-1.75905	-2.54897
2975518	hsa-miR-328	9.70172	9.13458	6.91511	3.89335	5.4941	7.0967
2975519	hsa-miR-199a-5p	1.19755	1.00187	1.63725	-0.36125	0.31733	-0.39138
2975520	hsa-miR-582-3p	0.59271	0.97925	-3.02652	-4.92644	-0.54473	0.07688
2975521	ebv-miR-BHRF1-2	-3.67665	-3.32732	-5.14145	-7.48116	-2.65101	-4.17112
2975522	hsa-miR-453	-1.25177	-2.4131	-1.3193	-1.79544	-1.24373	-1.78628
2975523	hsa-miR-519e	0.89337	0.65125	2.07376	1.37324	0.7239	0.83699
2975524	hsa-miR-877	60.9785	68.5435	-1.24571	-0.21935	2.9146	2.01538
2975525	hsa-miR-577	-1.03238	-2.19865	-2.96371	-3.36015	12.6425	9.07884
2975526	hsa-miR-197	9.14477	12.0216	52.6474	48.4337	30.9218	76.5634
2975527	hsa-miR-34a*	-0.8647	-1.01009	-1.95587	-2.69204	-1.45356	-1.10164
2975528	hsa-miR-16-1*	-1.9016	-1.31289	-2.59472	1.67933	-0.863	-1.74278
2975529	hsa-miR-183	-0.66586	-0.42223	208.08	352.986	86.1314	613.572
2975530	hcmv-miR-US25-2-3p	-1.89118	-2.65974	-6.06629	-7.04843	-2.38359	-3.50988
2975531	hsa-miR-373	-0.12717	1.7518	0.70764	-1.84835	-0.98226	-0.74516
2975532	hsa-miR-150	1.06967	0.19895	0.01635	-1.45853	-0.77179	-1.35335
2975533	hsa-miR-29c	123.484	159.873	84.4033	87.1488	188.647	167.665
2975534	hsa-miR-618	-0.26065	-0.60495	-1.4698	-1.52915	-0.77668	-1.16818
2975535	hsa-miR-30c-2*	5.84103	5.69274	1.23449	-0.11629	0.45203	1.61741
2975536	hsa-miR-124*	-1.52297	-1.21704	-2.55993	-1.86129	-1.06621	-0.66145
2975537	hsa-miR-181c*	19.2046	22.5754	1.81013	1.88554	-1.22944	2.04403
2975538	hsa-miR-200c*	-0.56092	-0.00077384	-0.25966	-1.60103	-0.96179	-0.60755
2975539	hsa-miR-1228*	-0.23008	-0.64987	-3.24242	-4.49507	1.85549	-1.46504
2975540	hsa-miR-335	39.7494	46.6161	-3.23266	-5.00173	-0.18806	7.31083
2975541	hsa-miR-135b	5.61821	5.26185	7.93901	3.36424	7.2609	9.57662
2975542	hsa-miR-590-3p	-0.21023	-1.25629	-0.48082	-3.60764	-0.86159	-0.80873
2975543	hsa-miR-512-3p	0.15172	0.91111	4.57185	3.75424	2.8942	2.21448
2975544	hsa-let-7e*	3.07798	1.97547	3.24306	2.81906	1.42672	2.27479
2975545	hsa-let-7g*	-0.58292	1.061	-1.11789	-2.46375	-0.90035	-0.87012
2975546	ebv-miR-BART17-5p	-3.28684	-2.35791	-5.58801	-7.15882	-2.07223	-2.63543
2975547	hsa-miR-100	89.0823	105.92	399.373	312.156	370.371	499.411
2975548	hsa-miR-220a	0.25082	2.44326	1.02211	-0.83278	-0.80024	0.29595
2975549	hsa-miR-432*	-0.43024	-0.60945	-1.10156	-1.32523	-1.11715	-0.70255
2975550	hsa-miR-644	-0.71194	-2.0452	-1.27956	-4.19536	-1.65541	-2.60722
2975551	hsa-miR-519d	2.05681	1.19737	2.75697	0.63996	0.65233	1.39989
2975552	hsa-miR-651	-0.97723	-0.28375	-0.98752	-4.27952	-1.52163	-2.45779
2975553	hsa-miR-16	4285.37	4308.78	2139.07	1980.95	1986.88	2663.73
2975554	hsa-miR-566	0.34401	-0.000135861	0.19409	1.36067	0.12067	-0.65732
2975555	hcmv-miR-UL70-5p	-3.16437	-2.64286	-2.45164	-5.61253	-1.66644	-3.34864
2975556	hsa-miR-220b	-1.8307	-1.22113	-1.37011	-2.91207	-1.42947	-2.34183
2975557	hsa-miR-31*	11.1368	13.067	3.59302	3.34655	-0.05608	3.63102
2975558	hsa-miR-431	-1.92535	-1.8253	-2.8996	-3.82448	-1.61779	-1.84079
2975559	hsa-miR-596	-0.72776	0.17608	-3.60392	-4.51205	-1.83575	-2.43119
2975560	hsa-miR-146a	6.79127	8.75645	13.4925	8.56161	50.9873	3.64144
2975561	hsa-miR-374b	67.0636	68.6238	91.6517	94.4754	128.891	163.901
2975562	hsa-miR-450b-5p	-0.14564	-0.49919	1.60761	-0.32058	5.13861	4.21581
2975563	hsa-miR-576-5p	2.06177	3.42024	3.55941	4.70113	1.09832	1.3749
2975564	hsa-miR-140-3p	40.6392	41.265	672.377	564.368	992.75	1112.87
2975565	hsa-miR-619	-1.1577	-0.83119	-1.08227	-3.06335	-1.25971	-2.12311
2975566	hsa-miR-28-3p	-2.3276	-3.08792	-4.65906	-5.38308	-0.68094	-0.5721
2975567	hsa-miR-23b	43.7075	43.6835	167.922	125.105	1980.31	915.367
2975568	hsa-miR-339-5p	-2.29067	-2.24403	-2.22029	-2.03197	-1.35044	-2.72605
2975569	hsa-miR-520g	1.69895	0.87841	2.80048	1.62794	-0.1077	-0.5327
2975570	hsa-miR-648	3.22893	3.0218	-3.19259	-0.19749	-0.10402	-1.33265
2975571	hsa-miR-517b	1.26941	1.29057	2.54046	-0.54146	0.0131	0.9026
2975572	hsa-miR-340*	28.0468	28.5411	43.9017	39.3857	74.6165	115.072
2975573	hsa-miR-27b	64.1486	70.3014	246.368	189.633	1664.1	554.254
2975574	hsa-miR-938	-2.33984	-3.4594	-5.60026	-5.55502	-1.93915	-3.5193
2975575	hsa-miR-96*	-3.06449	-2.52056	-2.90586	-5.05865	-1.49761	-2.3503
2975576	hsa-miR-381	-0.86484	-0.85051	-0.66817	-1.97824	-0.04695	-1.97828
2975577	hsa-miR-510	-2.41167	-2.36658	-3.36919	-3.1732	-1.27003	-1.77237
2975578	hsa-miR-96	-0.34643	1.67579	240.793	332.188	193.195	633.231
2975579	hsa-miR-378*	2.10733	2.2541	8.17773	8.15594	24.2581	7.18996
2975580	hsa-miR-657	-0.33447	-1.29974	-1.27675	-1.25027	-0.73042	-0.79156
2975581	hsa-miR-633	0.17831	-1.58248	-0.19253	0.39609	-0.45275	-2.19108
2975582	hsa-miR-26a-1*	1.31581	2.86539	2.90167	2.27161	0.51555	0.50935
2975583	hsa-miR-532-3p	26.4677	24.2517	40.2153	38.9947	26.6809	47.9891
2975584	hsa-miR-650	-0.84587	0.5667	-1.94685	-1.81627	-0.75912	-1.29966
2975585	kshv-miR-K12-11	-1.696	-1.49107	-2.21084	-2.74263	-1.35305	-3.28514
2975586	hsa-miR-628-3p	-2.96526	-3.30817	-3.48763	-4.04226	-1.62143	-2.24223
2975587	hsa-miR-422a	-0.93752	-0.05879	-4.53938	-6.44884	-0.97093	-1.95705
2975588	hsa-miR-136	1.5652	2.07251	4.25679	3.61162	0.88134	0.79273
2975589	ebv-miR-BART9*	-1.0665	-3.22704	-2.91634	-3.30375	-1.32846	-2.20522
2975590	hsa-miR-487b	-0.67072	1.03866	0.10467	-1.19322	0.01075	-0.34312
2975591	hsa-let-7i	1358.04	1411.47	373.273	449.991	780.812	690.463
2975592	hsa-miR-484	22.3429	21.784	29.6948	26.4023	59.8284	98.7503
2975593	hsa-miR-126	3.03578	3.98864	5.44664	5.34055	12.8929	-0.93809
2975594	hsa-let-7d	2296.69	2341.37	279.124	340.462	849.516	522.514
2975595	ebv-miR-BART15	0.23649	1.41871	2.26241	5.62594	0.25226	0.42989
2975596	hsa-miR-190	1.3591	-0.15375	0.69116	-0.26696	0.25351	0.05359
2975597	hsa-miR-877*	3.21189	4.17418	4.21639	3.41265	3.2027	2.78986
2975598	hsa-miR-520h	-0.13975	0.23342	1.01021	1.64061	-0.14802	-0.51084
2975599	ebv-miR-BART10	-1.86383	-1.72784	-2.65485	-3.52625	-1.59564	-2.27808
2975600	hsa-miR-433	-1.75709	-1.99199	-2.8409	-4.40699	-1.47543	-2.03889
2975601	hsa-miR-526b	-1.06835	0.0957	-1.73116	0.19823	-0.18802	1.22958
2975602	hsa-miR-384	-1.07737	-1.13379	-0.68036	-1.83099	-0.43983	0.66559
2975603	hsa-miR-488	4.86246	7.12027	4.92246	4.77876	-0.06249	46.4038
2975604	hsa-miR-557	8.94725	14.21	2.66116	2.04007	4.22347	2.41281
2975605	hsa-miR-375	-2.40529	-3.31575	-4.56775	-4.28113	-1.17905	-1.91546
2975606	kshv-miR-K12-2	-1.48609	-2.35328	-1.09054	-3.41802	-1.498	-2.99483
2975607	hsa-miR-509-5p	-0.77215	0.36031	-2.46776	-2.7731	-1.12998	-1.81889

## Sheet: Matrix Example
# truncated example of a matrix table
ID REF	GF200_001	GF200_002	GF200_003	GF200_004	GF200_005	GF200_006	GF200_007	GF200_008	GF200_009	GF200_010
8	1.856	1.320	1.100	5.132	2.893	1.629	0.623	4.324	0.811	1.033
9	173.711	163.516	199.105	171.180	181.289	194.333	169.150	176.541	190.919	199.860
10	2.564	2.936	1.611	1.895	1.693	1.598	1.420	1.406	1.648	2.120
11	0.951	0.682	0.250	0.795	0.388	0.467	0.146	0.377	0.172	0.411
12	0.176	0.142	0.024	0.169	0.132	0.170	0.040	0.148	0.043	0.144
13	1.359	1.271	0.475	1.799	1.111	1.931	0.662	1.962	0.908	0.919
14	13.028	17.314	16.810	9.780	13.919	11.375	18.059	17.410	12.921	11.815
15	0.445	0.331	0.144	0.443	0.399	0.279	0.202	0.417	0.184	0.263
16	1.705	1.204	1.354	1.550	0.908	1.262	0.642	2.124	1.430	0.797
17	1.089	1.269	0.624	3.147	2.214	2.970	2.136	1.783	1.916	0.469
18	0.314	0.108	0.025	0.339	0.122	0.355	0.048	0.270	0.059	0.068
19	5.633	1.787	1.230	1.207	6.912	1.339	4.087	5.483	2.201	0.804
26	0.358	0.075	0.059	0.166	0.287	0.196	0.082	0.241	0.061	0.122
27	0.367	0.117	0.058	0.414	0.210	0.211	0.077	0.258	0.044	0.261
28	0.294	0.143	0.061	0.245	0.275	0.299	0.051	0.176	0.047	0.127
29	0.329	0.159	0.036	0.287	0.168	0.150	0.053	0.229	0.030	0.119
30	0.434	0.156	0.092	0.157	0.137	0.203	0.042	0.171	0.064	0.118
31	0.892	0.485	0.156	0.836	0.468	0.516	0.206	0.915	0.238	0.355
32	0.345	0.139	0.059	0.426	0.536	0.184	0.067	0.373	0.110	0.201
33	1.444	1.044	0.583	1.487	1.437	0.823	0.891	1.161	0.964	0.988
34	1.409	2.316	1.128	0.851	0.960	0.947	1.207	1.288	0.861	0.748
35	0.182	0.301	0.078	0.205	0.281	0.113	0.037	0.177	0.053	0.074
36	2.730	1.035	0.562	3.603	1.753	1.751	0.593	1.151	0.694	0.780
37	8.585	14.840	6.292	7.560	8.310	13.421	8.744	10.692	10.479	12.375
38	0.534	39.018	0.275	3.106	0.395	0.561	0.251	0.650	0.263	0.451
39	0.292	0.744	0.059	0.324	0.260	0.209	0.118	0.325	0.074	0.135
40	0.452	0.922	0.472	0.718	0.532	0.288	0.121	0.440	0.102	0.182
41	1.889	0.747	0.364	1.841	1.773	4.075	1.256	0.917	0.759	0.359
42	0.964	0.610	0.171	0.730	0.512	0.772	0.375	0.534	0.247	0.266
43	0.777	0.234	0.218	0.428	0.506	0.297	0.144	0.435	0.202	0.126
44	0.397	0.468	0.369	0.553	0.622	0.345	0.330	0.502	0.311	0.360
45	0.303	0.198	0.301	0.234	0.207	0.288	0.141	0.207	0.135	0.120
46	0.280	0.105	0.077	0.241	0.109	0.152	0.043	0.227	0.100	0.072
47	0.269	0.078	0.026	0.113	0.095	0.156	0.026	0.231	0.040	0.059
48	1.064	0.635	0.347	0.480	0.659	0.874	0.109	0.820	0.303	0.405
49	0.680	0.144	0.170	0.265	0.215	0.568	0.120	0.233	0.193	0.116
50	0.197	0.162	0.044	0.153	0.237	0.195	0.058	0.187	0.069	0.099
