# Supplementary material for: Novel Anti-Apoptotic MicroRNAs 582-5p and 363 Promote Human Glioblastoma Stem Cell Survival via Direct Inhibition of Caspase 3, Caspase 9, and Bim
Source: PLoS One. 2014 May 7;9(5):e96239. doi: 10.1371/journal.pone.0096239 (PMC4013090; doi:10.1371/journal.pone.0096239)
Supplement: File S5 — Supplemental Microarray File 3: A Microsoft Excel document showing selection criteria for miRNAs in the microarrays. (XLSX) [file pone.0096239.s005.xlsx]

## Sheet: R2
	sig p-values, >2 fold change					Sample 2 vs Sample 4
decrease	Primary Sequence Name	Log(Ratio)	Log(Error)	Fold Change	P-value		increase
	hsa-miR-663	-2	0.31548	-100	2.30518e-10				Log(Ratio)	Log(Error)	Fold Change	P-value
	hsa-miR-768-3p	-2	0.31911	-100	3.66856e-10			hsa-miR-26a	0.35932	0.06926	2.28727	2.12365e-07
	hsa-miR-193b	-2	0.34432	-100	6.30008e-09			hsa-miR-202	1.75877	0.15997	57.381	4.06432e-28
	hsa-miR-183	-2	0.27009	-100	1.31308e-13			ebv-miR-BART3*	1.73954	0.0832	54.896	0
	hsa-miR-96	-2	0.3244	-100	7.04233e-10			hsa-miR-219-5p	1.73655	0.07248	54.5195	0
	hur_5	-2	0.25194	-100	2.04969e-15			hsa-miR-877	1.63793	0.06057	43.4442	0
	hsa-miR-551b	-1.8655	0.29413	-73.3671	2.26071e-10			hsa-miR-497	1.59178	0.0628	39.0647	0
	hsa-miR-204	-1.83541	0.31166	-68.4553	3.88227e-09			hsa-miR-335	1.50976	0.12742	32.3413	2.19551e-32
	hsa-miR-10b	-1.76746	0.28749	-58.5409	7.85185e-10			hsa-miR-129-5p	1.46618	0.11526	29.2533	4.55368e-37
	hsa-miR-151-3p	-1.69808	0.25807	-49.8981	4.70704e-11			hsa-miR-129-3p	1.45132	0.06162	28.2698	0
	hsa-miR-455-3p	-1.61757	0.26789	-41.4545	1.55755e-09			hsa-miR-34c-5p	1.34989	0.08498	22.3816	0
	hsa-miR-660	-1.5896	0.26716	-38.8687	2.68099e-09			hsa-miR-582-5p	1.32748	0.07707	21.2558	0
	hsa-miR-362-5p	-1.56582	0.26059	-36.7975	1.87004e-09			hsa-miR-195	1.25749	0.05332	18.0922	0
	hsa-miR-374a	-1.50963	0.25811	-32.3321	4.95244e-09			hsa-miR-135a*	1.1366	0.0383	13.6963	0
	hsa-miR-590-5p	-1.46237	0.2312	-28.9978	2.53052e-10			hsa-miR-370	1.12126	0.11692	13.2209	8.78345e-22
	hsa-miR-885-5p	-1.40646	0.26273	-25.4954	8.63799e-08			hsa-miR-588	1.1148	0.16979	13.0255	5.17835e-11
	hsa-miR-505	-1.39419	0.25922	-24.7852	7.51297e-08			hsa-miR-181c*	1.0782	0.06769	11.9729	0
	hsa-miR-199b-5p	-1.33017	0.23412	-21.3878	1.33553e-08			hsa-miR-1226*	1.04582	0.10534	11.1128	3.14562e-23
	hsa-miR-196a	-1.31205	0.23033	-20.5142	1.22406e-08			hsa-let-7c	1.03772	0.04426	10.9073	0
	hsa-miR-182	-1.25538	0.24084	-18.0044	1.86267e-07			hsa-miR-373*	1.02977	0.15799	10.7094	7.12881e-11
	hsa-miR-572	-1.2335	0.18538	-17.1197	2.85266e-11			hsa-miR-629*	1.02348	0.03297	10.5555	0
	hsa-miR-769-5p	-1.21062	0.23952	-16.2413	4.31651e-07			hsa-miR-887	1.01265	0.11601	10.2956	2.56702e-18
	hsa-miR-598	-1.16337	0.22657	-14.5671	2.82433e-07			hsa-miR-1224-5p	0.98507	0.05127	9.66212	0
	hsa-miR-550*	-1.15967	0.18039	-14.4435	1.28672e-10			hsa-miR-490-5p	0.92818	0.17247	8.4758	7.3849e-08
	hsa-miR-140-3p	-1.13598	0.20403	-13.6767	2.57941e-08			hsa-miR-130a	0.91895	0.03938	8.29764	0
	hsa-miR-140-5p	-1.1246	0.20754	-13.323	6.00214e-08			hsa-miR-936	0.89605	0.17071	7.87142	1.53033e-07
	hsa-miR-483-3p	-1.11764	0.196	-13.1112	1.18145e-08			hsa-miR-34b	0.89587	0.13235	7.86819	1.29798e-11
	hsa-miR-454	-1.07208	0.21777	-11.8053	8.5235e-07			hcmv-miR-UL70-3p	0.85217	0.2025	7.11498	2.57256e-05
	hsa-miR-500*	-1.00864	0.24431	-10.2009	3.65131e-05			hsa-miR-557	0.84295	0.13946	6.96546	1.49995e-09
	hsa-miR-29b	-0.96255	0.18405	-9.17382	1.69683e-07			hsa-let-7d	0.8374	0.04023	6.87703	0
	hsa-miR-345	-0.96092	0.19166	-9.13946	5.33726e-07			hsa-miR-193a-3p	0.80963	0.19624	6.45098	3.69581e-05
	hsa-miR-501-3p	-0.94712	0.1932	-8.85369	9.47333e-07			hsa-miR-30a	0.78884	0.05409	6.14952	0
	hsa-miR-17*	-0.93597	0.21184	-8.62913	9.95074e-06			hsa-miR-371-5p	0.779	0.05033	6.01173	0
	hsa-miR-183*	-0.92896	0.20139	-8.49112	3.97155e-06			hsa-miR-146b-5p	0.77451	0.16071	5.94991	1.4403e-06
	hsa-miR-199b-3p	-0.92237	0.18768	-8.36314	8.89282e-07			kshv-miR-K12-7	0.77419	0.19095	5.94549	5.02496e-05
	hsa-miR-320	-0.91169	0.16839	-8.15992	6.16361e-08			hsa-miR-616	0.7725	0.23295	5.92237	0.000912464
	hsa-miR-431*	-0.90616	0.17327	-8.0567	1.69681e-07			kshv-miR-K12-10a	0.76514	0.14625	5.82289	1.67904e-07
	hsa-miR-29b-1*	-0.82684	0.19622	-6.71181	2.51157e-05			hsa-miR-492	0.76104	0.12411	5.76815	8.68668e-10
	hur_1	-0.78399	0.14666	-6.08126	9.01251e-08			hsa-miR-138-2*	0.75907	0.1329	5.74203	1.11874e-08
	hsa-miR-29a	-0.78143	0.15192	-6.0454	2.69603e-07			hsa-miR-486-5p	0.74447	0.21746	5.5522	0.000618421
	hsa-miR-342-5p	-0.7439	0.21346	-5.54498	0.000492344			hsa-miR-30a*	0.7311	0.06811	5.38397	7.01119e-27
	hsa-miR-365	-0.73831	0.15573	-5.47404	2.12572e-06			hsv1-miR-LAT	0.72838	0.06442	5.35028	1.20628e-29
	hsa-miR-502-5p	-0.70935	0.21	-5.12096	0.000730439			hsa-miR-181d	0.72577	0.05273	5.31831	4.23192e-43
	hsa-miR-362-3p	-0.69543	0.15443	-4.95945	6.69655e-06			hsa-miR-139-5p	0.72529	0.16297	5.31238	8.56721e-06
	hsa-miR-768-5p	-0.68815	0.20569	-4.87702	0.00082117			hsa-miR-139-3p	0.72115	0.15272	5.26202	2.3356e-06
	hsa-miR-425	-0.68442	0.14546	-4.83527	2.53402e-06			hsv1-miR-H1	0.72068	0.20898	5.25631	0.00056367
	hsa-miR-34a	-0.65862	0.21168	-4.5564	0.00186164			hsa-miR-187*	0.70972	0.19431	5.12525	0.000259751
	hsa-miR-125b-2*	-0.64097	0.1679	-4.3749	0.000134797			hsa-miR-184	0.70887	0.16561	5.11525	1.86553e-05
	hsa-miR-574-3p	-0.62603	0.15592	-4.22699	5.94365e-05			hsa-miR-106b*	0.69666	0.14176	4.97351	8.90506e-07
	hsa-miR-95	-0.61827	0.17981	-4.15212	0.000585005			hsa-miR-422a	0.6873	0.23399	4.86745	0.00331033
	hsa-miR-197	-0.60518	0.12627	-4.02888	1.64479e-06			hsa-miR-125a-3p	0.67828	0.03408	4.76736	0
	hsa-miR-301b	-0.59328	0.20614	-3.91994	0.00400205			hsa-miR-124	0.67541	0.11014	4.73598	8.66478e-10
	hsa-miR-625	-0.58961	0.1818	-3.88693	0.00118244			hsa-miR-582-3p	0.67366	0.20324	4.71694	0.000917909
	hsa-miR-30b*	-0.58132	0.18894	-3.81348	0.00209265			hsa-miR-34c-3p	0.66484	0.16705	4.62207	6.89758e-05
	hsa-miR-342-3p	-0.57878	0.12356	-3.79124	2.80843e-06			hsa-miR-99b*	0.66237	0.2365	4.59593	0.00509876
	hsa-miR-138	-0.57216	0.25711	-3.73384	0.02606			hsa-miR-155	0.66073	0.25696	4.57857	0.01013
	hsa-miR-766	-0.56234	0.10547	-3.65037	9.73467e-08			hsa-miR-30c-2*	0.65359	0.18134	4.50388	0.00031301
	hsa-miR-766	-0.56234	0.10547	-3.65037	9.73467e-08			hsa-miR-194	0.65279	0.23742	4.4956	0.00596871
	hsa-miR-378*	-0.5585	0.17467	-3.61828	0.00138613			hsa-miR-181a-2*	0.64592	0.07305	4.42508	9.34097e-19
	hsa-miR-105	-0.54486	0.24354	-3.5064	0.02527			hsa-miR-30e	0.63236	0.0585	4.28903	3.10329e-27
	hsa-miR-200b	-0.51123	0.21754	-3.24512	0.01877			hsa-miR-662	0.62311	0.14694	4.19863	2.22972e-05
	hsa-miR-505*	-0.49741	0.13083	-3.1435	0.000143542			hsa-miR-331-5p	0.62245	0.25751	4.19223	0.01564
	hsa-miR-423-3p	-0.48822	0.16328	-3.07765	0.0027884			hiv1-miR-H1	0.61548	0.26082	4.12552	0.01829
	hsa-miR-16-2*	-0.47891	0.16446	-3.01239	0.0035906			hsa-miR-452	0.61191	0.2781	4.09172	0.02778
	hsa-miR-185	-0.47708	0.13028	-2.99971	0.000250352			hsa-miR-520f	0.6104	0.21798	4.07757	0.00510605
	hsa-miR-378	-0.47562	0.12225	-2.98964	9.99909e-05			hsa-miR-498	0.61019	0.20457	4.07558	0.00285669
	hsa-miR-100	-0.46939	0.10716	-2.94708	1.18501e-05			hsa-miR-601	0.608	0.16923	4.05511	0.000327245
	hsa-miR-339-3p	-0.45721	0.21046	-2.86555	0.02982			hsa-miR-659	0.60341	0.21186	4.01246	0.00439641
	hsa-miR-23b	-0.45696	0.12134	-2.86389	0.000165943			hsa-miR-1231	0.60322	0.19635	4.01072	0.00212526
	hsa-miR-92a-1*	-0.45093	0.17525	-2.82443	0.01008			hsa-miR-596	0.60058	0.24951	3.98637	0.01608
	hsa-miR-501-5p	-0.44867	0.16712	-2.80974	0.00726116			ebv-miR-BART17-5p	0.59641	0.19976	3.9483	0.00282951
	hsa-miR-423-5p	-0.44551	0.11689	-2.78942	0.000138168			hsa-miR-188-5p	0.59599	0.03417	3.94447	0
	hsa-miR-584	-0.44303	0.17743	-2.77348	0.01253			hsa-miR-31*	0.59158	0.0996	3.90462	2.86158e-09
	hsa-miR-27b	-0.43095	0.1121	-2.69743	0.00012088			hsa-miR-9*	0.5873	0.04166	3.86636	4.2039e-45
	hsa-miR-638	-0.42281	0.08009	-2.64734	1.29972e-07			hsa-miR-152	0.58639	0.19001	3.85828	0.00202828
	hsa-miR-483-5p	-0.42221	0.10428	-2.6437	5.15134e-05			hsa-miR-149*	0.58414	0.22703	3.83834	0.01008
	hsa-miR-454*	-0.40751	0.13728	-2.55572	0.00299202			hsa-miR-491-5p	0.58346	0.19449	3.83229	0.00270021
	hsa-miR-182*	-0.40614	0.19917	-2.54767	0.04143			hsa-miR-216b	0.58052	0.21464	3.80641	0.00683844
	hsa-miR-628-5p	-0.403	0.19727	-2.52929	0.04107			hsa-miR-520b	0.57572	0.16192	3.76462	0.000377158
	hsa-miR-10b*	-0.40271	0.19732	-2.5276	0.04126			hcmv-miR-US25-2-3p	0.57483	0.24005	3.7569	0.01664
	hsa-miR-502-3p	-0.39012	0.14442	-2.4554	0.00690535			hsa-miR-34b*	0.57316	0.19038	3.74246	0.00260754
	ebv-miR-BART13	-0.36765	0.09574	-2.33159	0.000122898			hsa-miR-301a	0.57053	0.0469	3.71991	4.72575e-34
	hsa-miR-130b	-0.35543	0.10496	-2.26689	0.000708217			hsa-miR-219-1-3p	0.57048	0.28322	3.71947	0.04398
	hsa-miR-221	-0.34476	0.12111	-2.21186	0.00441886			hsa-miR-181c	0.56842	0.0811	3.70185	2.40017e-12
	hsa-miR-92a	-0.33857	0.1095	-2.18056	0.00198849			hsa-miR-145	0.56671	0.21594	3.68728	0.00868152
								hsa-miR-363*	0.55744	0.21305	3.60944	0.00888507
								hsa-miR-195*	0.55602	0.27024	3.59769	0.03963
								ebv-miR-BHRF1-2	0.55334	0.27672	3.5755	0.04554
								ebv-miR-BART20-3p	0.55161	0.26171	3.5613	0.03506
								hsa-miR-651	0.54607	0.23569	3.51618	0.02051
								hsa-miR-210	0.54556	0.05165	3.51201	4.44424e-26
								ebv-miR-BART4	0.54501	0.16984	3.5076	0.0013322
								hsa-miR-99a	0.54411	0.04278	3.50033	4.68153e-37
								hsa-miR-939	0.53907	0.05518	3.45991	1.53507e-22
								hsa-miR-935	0.53667	0.16648	3.4409	0.0012653
								hsa-miR-758	0.5315	0.25562	3.40017	0.03759
								hsa-miR-1228*	0.52839	0.19629	3.37591	0.00710528
								hsa-miR-620	0.52469	0.4565	3.34728	0.2504
								hsa-miR-335*	0.52161	0.12658	3.32363	3.77618e-05
								hsa-miR-617	0.51727	0.23726	3.29053	0.02924
								hsa-miR-23a*	0.5102	0.22108	3.23739	0.02102
								hsa-miR-214	0.509	0.24876	3.22848	0.04075
								hsa-miR-760	0.50792	0.07979	3.22048	1.93888e-10
								hsa-let-7g*	0.50645	0.23479	3.2096	0.031
								hcmv-miR-UL22A	0.50454	0.22619	3.19547	0.02571
								ebv-miR-BART7	0.50285	0.20197	3.1831	0.01278
								kshv-miR-K12-3*	0.50284	0.24016	3.18304	0.03628
								hsa-miR-127-5p	0.50203	0.2488	3.17708	0.04361
								hsa-miR-338-5p	0.49734	0.21472	3.14296	0.02054
								hsa-let-7i	0.49647	0.05059	3.13667	9.91351e-23
								hsa-miR-493	0.48425	0.22953	3.04967	0.03488
								hsa-miR-9	0.48357	0.07451	3.04485	8.58028e-11
								hsa-miR-648	0.48244	0.23436	3.03695	0.03954
								hsa-miR-30c	0.48121	0.05203	3.02835	2.27613e-20
								hsa-miR-587	0.47803	0.23325	3.00629	0.04042
								hsa-miR-27a	0.47158	0.04357	2.96198	2.66016e-27
								ebv-miR-BART8*	0.46994	0.21879	2.95081	0.03172
								hsa-miR-217	0.46525	0.23074	2.91911	0.04377
								hsa-miR-1225-5p	0.45639	0.04376	2.86014	1.83271e-25
								hsa-miR-153	0.45629	0.22946	2.8595	0.04675
								hsa-let-7b	0.45628	0.05096	2.85942	3.46255e-19
								hsa-miR-22	0.44393	0.04888	2.77929	1.06692e-19
								hsa-miR-192	0.43604	0.12703	2.72924	0.000597611
								hsa-miR-150*	0.43515	0.04455	2.72362	1.5464e-22
								hsa-let-7d*	0.43425	0.18789	2.71803	0.02082
								hsa-miR-665	0.42454	0.20265	2.65791	0.03617
								hsa-miR-138-1*	0.40166	0.18504	2.52149	0.02995
								hsa-miR-23a	0.40038	0.05632	2.5141	1.16789e-12
								hsa-miR-185*	0.39322	0.18549	2.473	0.03401
								hsa-miR-623	0.39254	0.17377	2.4691	0.02389
								hsa-miR-125b	0.38532	0.06066	2.4284	2.12625e-10
								hsa-miR-450a	0.38476	0.06577	2.42529	4.91282e-09
								hsa-miR-30e*	0.38242	0.06462	2.41221	3.26172e-09
								hsa-miR-15a	0.37312	0.04567	2.36115	3.0787e-16
								hsa-miR-328	0.37037	0.12296	2.3462	0.00259519
								hsa-miR-520e	0.36304	0.18293	2.30696	0.04719

## Sheet: R5
	Decrease						Increase
	Sequence Code	Log(Ratio)	Log(Error)	Fold Change	P-value			Sequence Code	Log(Ratio)	Log(Error)	Fold Change	P-value
	hsa-miR-196a	-1.47235	0.2517	-29.672	4.92918e-09			hsa-miR-222	2	0.19158	100	1.63405e-25
	hsa-miR-885-5p	-1.44797	0.26907	-28.0526	7.39244e-08			hsa-miR-221	2	0.15933	100	3.86104e-36
	hsa-miR-483-3p	-1.4002	0.23703	-25.1304	3.47873e-09			hsa-miR-363	2	0.14186	100	4.2039e-45
	hsa-miR-598	-1.23145	0.22924	-17.0392	7.78997e-08			hsa-miR-219-5p	1.9887	0.14845	97.4311	6.32938e-41
	hsa-miR-663	-1.21847	0.20266	-16.5375	1.82822e-09			hsa-miR-219-2-3p	1.77787	0.15438	59.9607	1.09569e-30
	hsa-miR-148a	-1.11396	0.20513	-13.0005	5.61818e-08			hsa-miR-20a*	1.37989	0.13172	23.9824	1.11021e-25
	hsa-miR-942	-0.71368	0.319	-5.17231	0.02527			hsa-miR-768-5p	1.36583	0.11618	23.2185	6.58409e-32
	hsa-miR-204	-0.67764	0.14416	-4.76035	2.59242e-06			hsv1-miR-LAT	1.19659	0.07318	15.7249	0
	hsa-miR-183*	-0.64174	0.22139	-4.38269	0.00375			hsa-miR-23b	1.18334	0.10227	15.2525	5.78666e-31
	hsa-miR-488	-0.63186	0.26802	-4.28412	0.0184			hsa-miR-221*	1.13385	0.08766	13.6096	2.88471e-38
	hsa-miR-183	-0.62871	0.11166	-4.25318	1.79648e-08			hsa-miR-424	1.08083	0.08877	12.0455	4.17529e-34
	hsa-miR-768-3p	-0.62802	0.13183	-4.24644	1.89878e-06			hsa-miR-24-1*	1.04316	0.14431	11.0447	4.87717e-13
	hsa-miR-105	-0.61739	0.20352	-4.1437	0.00242			hsa-miR-577	1.03738	0.14253	10.8988	3.3828e-13
	hsa-miR-337-3p	-0.60303	0.22506	-4.00897	0.00737			hsa-miR-338-3p	1.02384	0.09378	10.5643	9.56068e-28
	hsa-miR-138-2*	-0.57881	0.16808	-3.79149	0.00057			hsa-miR-424*	1.01252	0.15045	10.2926	1.69719e-11
	hsa-miR-196b	-0.57199	0.28851	-3.73245	0.04742			hsa-miR-27b	0.92715	0.07851	8.45566	3.49576e-32
	hsa-miR-99b	-0.54517	0.13338	-3.50892	4e-05			hsa-miR-32	0.92373	0.1605	8.38942	8.63948e-09
	hsa-miR-576-5p	-0.54508	0.24588	-3.50814	0.02663			hsa-miR-450a	0.92074	0.07857	8.33184	1.02128e-31
	hsa-miR-34a	-0.53073	0.19181	-3.39416	0.00566			hsa-miR-33a	0.91861	0.10816	8.29113	2.01217e-17
	ebv-miR-BART10*	-0.52767	0.19147	-3.3703	0.00585			hsa-miR-20b	0.91573	0.08547	8.2362	8.78684e-27
	ebv-miR-BART13	-0.52297	0.10966	-3.33404	1.84948e-06			hsa-miR-548c-3p	0.91286	0.17803	8.18199	2.93521e-07
	hsa-miR-494	-0.51565	0.07251	-3.2783	1.15142e-12			hsa-miR-625	0.91095	0.09264	8.14616	8.09514e-23
	hsa-miR-31*	-0.50634	0.25194	-3.20875	0.04446			hsa-miR-1226*	0.88426	0.11884	7.66061	9.99465e-14
	hsa-miR-33b*	-0.49535	0.10739	-3.12858	3.97821e-06			hsa-miR-887	0.86913	0.15634	7.39833	2.70748e-08
	hsa-miR-1228	-0.49494	0.09203	-3.12565	7.52727e-08			hsa-miR-886-3p	0.8533	0.17573	7.13353	1.19873e-06
	hsa-let-7e	-0.49331	0.11915	-3.11397	3e-05			hsa-miR-582-5p	0.85236	0.17337	7.11811	8.8073e-07
	hsa-miR-181c*	-0.48943	0.1951	-3.08627	0.01212			hsa-miR-17*	0.83248	0.08658	6.79953	6.91153e-22
	hsa-miR-1225-5p	-0.46839	0.0677	-2.94027	4.56297e-12			hsa-miR-19b-1*	0.82943	0.1511	6.7519	4.03835e-08
	hsa-miR-1238	-0.46001	0.10358	-2.88408	8.94732e-06			hsa-miR-26b	0.81484	0.07389	6.52887	2.83095e-28
	hsa-miR-923	-0.45986	0.10691	-2.8831	2e-05			hsa-miR-629	0.81245	0.13473	6.49313	1.63818e-09
	hsa-miR-801	-0.45169	0.07991	-2.82935	1.5838e-08			hsa-miR-146b-5p	0.80836	0.17957	6.43223	6.7439e-06
	hsa-miR-9*	-0.44686	0.10783	-2.7981	3e-05			hsa-miR-629*	0.78881	0.06177	6.14909	2.4013e-37
	hsa-miR-191*	-0.43081	0.08738	-2.69653	8.20218e-07			hsa-miR-101	0.77346	0.0778	5.93548	2.72732e-23
	hsa-miR-638	-0.43031	0.08198	-2.69343	1.53165e-07			hsa-miR-23b*	0.77303	0.15313	5.92971	4.45645e-07
	hsa-miR-572	-0.42968	0.10127	-2.68956	2e-05			hsa-miR-215	0.77225	0.23015	5.91902	0.00079
	hsa-miR-125a-5p	-0.39585	0.09716	-2.48798	5e-05			hsa-miR-146a	0.75879	0.08291	5.73837	5.59313e-20
	hsa-miR-129-3p	-0.39454	0.18801	-2.48053	0.03586			hsa-miR-153	0.7469	0.18551	5.58343	6e-05
	hsa-miR-10b*	-0.39026	0.19768	-2.45617	0.04836			hsa-miR-373*	0.74658	0.25335	5.57925	0.00321
	hsa-miR-425*	-0.38808	0.11615	-2.44386	0.00083			hsa-let-7a*	0.73765	0.20756	5.46582	0.00038
	hcmv-miR-US4	-0.373	0.09419	-2.36047	7e-05			hsa-miR-19a	0.73004	0.06889	5.37081	3.08978e-26
	hsa-let-7b*	-0.36688	0.1204	-2.32745	0.00231			hsa-miR-187*	0.72037	0.20596	5.25257	0.00047
	hsa-miR-1225-3p	-0.35774	0.08729	-2.27899	4e-05			hsa-miR-92a-1*	0.71984	0.14869	5.24611	1.28997e-06
	hsa-miR-345	-0.35107	0.11594	-2.24425	0.00246			hsa-miR-1228*	0.71763	0.16211	5.21947	9.56093e-06
	hsa-miR-513c	-0.34816	0.09935	-2.22927	0.00046			hsa-miR-18b	0.71631	0.07253	5.20372	5.27391e-23
	hsa-miR-563	-0.34439	0.14731	-2.21001	0.01939			hsa-miR-27b*	0.70643	0.1667	5.08668	2e-05
	hsa-let-7f-1*	-0.33801	0.0873	-2.17774	0.00011			hcmv-miR-UL70-3p	0.70545	0.27317	5.07517	0.00981
	hsa-miR-1237	-0.32734	0.11991	-2.1249	0.00634			hsa-miR-941	0.68673	0.25496	4.86105	0.00707
	hsa-miR-550	-0.3149	0.12907	-2.06491	0.01469			hsa-miR-99a*	0.68248	0.22091	4.8137	0.00201
								hsa-miR-452	0.67892	0.2712	4.77443	0.0123
								hsa-miR-374b*	0.67441	0.15908	4.7251	2e-05
								hsa-miR-361-3p	0.67434	0.11	4.72433	8.77677e-10
								kshv-miR-K12-9	0.67342	0.30938	4.71428	0.0295
								hsa-miR-24-2*	0.6714	0.28181	4.69245	0.0172
								hsa-miR-422a	0.66739	0.26859	4.64933	0.01296
								hsa-miR-1231	0.6642	0.19756	4.61532	0.00077
								hsa-miR-222*	0.66344	0.15439	4.60727	2e-05
								hsa-miR-106b*	0.66208	0.16695	4.59283	7e-05
								hsa-miR-450b-5p	0.66025	0.14617	4.57356	6.26777e-06
								hsa-miR-216b	0.65077	0.19374	4.47475	0.00078
								hsa-miR-10a	0.64666	0.14845	4.43266	1e-05
								ebv-miR-BART17-5p	0.64516	0.20323	4.41729	0.0015
								hsa-miR-580	0.64331	0.3229	4.39857	0.04634
								ebv-miR-BART16	0.64309	0.15353	4.39637	3e-05
								hsa-miR-659	0.64148	0.2325	4.38004	0.0058
								hsa-miR-152	0.64141	0.21008	4.37936	0.00226
								ebv-miR-BHRF1-2	0.63245	0.27098	4.28995	0.0196
								hsa-miR-193a-5p	0.63211	0.21704	4.2866	0.00359
								hsa-miR-576-3p	0.63131	0.23573	4.27866	0.00741
								hsa-miR-191	0.63058	0.17037	4.27146	0.00021
								hsa-miR-28-3p	0.62539	0.28592	4.22072	0.02872
								hcmv-miR-US25-2-3p	0.62502	0.24316	4.21715	0.01016
								hsa-miR-193a-3p	0.62148	0.29624	4.18289	0.03592
								hsa-miR-335	0.62074	0.24195	4.17583	0.0103
								hsa-let-7d*	0.6207	0.1435	4.1754	2e-05
								hsa-miR-127-5p	0.62025	0.22444	4.1711	0.00572
								hsa-miR-98	0.61396	0.07316	4.11117	4.76457e-17
								hsa-miR-138	0.61387	0.10458	4.1103	4.36632e-09
								hsa-miR-890	0.60846	0.23608	4.05941	0.00996
								hsa-miR-452*	0.60827	0.28559	4.05758	0.03319
								hsa-miR-27a*	0.60717	0.28919	4.04732	0.03577
								hsa-miR-130b*	0.60374	0.12522	4.01552	1.42438e-06
								hsa-miR-936	0.60233	0.21462	4.00249	0.00501
								kshv-miR-K12-7	0.60152	0.27193	3.99505	0.02696
								hsa-miR-95	0.60064	0.11544	3.98692	1.95957e-07
								hsa-miR-139-3p	0.59888	0.21866	3.97085	0.00616
								hsa-miR-582-3p	0.59861	0.24833	3.96836	0.01593
								hsa-miR-675	0.59724	0.22491	3.95585	0.00792
								hsa-miR-29b-2*	0.59587	0.27074	3.94341	0.02775
								kshv-miR-K12-8	0.5907	0.26471	3.89677	0.02565
								hsa-miR-616	0.58709	0.16364	3.86445	0.00033
								hsa-miR-584	0.58289	0.08234	3.82727	1.44922e-12
								hsa-miR-135b*	0.58161	0.22053	3.81598	0.00836
								hsa-miR-23a*	0.57775	0.20815	3.78221	0.00551
								hsa-miR-454	0.577	0.08113	3.77575	1.1465e-12
								hcmv-miR-UL70-5p	0.57609	0.28465	3.76786	0.04298
								hsa-miR-331-5p	0.5738	0.25479	3.74798	0.02432
								hsa-miR-22*	0.57339	0.27476	3.74448	0.0369
								hsa-miR-922	0.57254	0.26153	3.73717	0.02858
								hsa-miR-200c	0.57054	0.26856	3.72001	0.03364
								hsa-miR-595	0.57011	0.08516	3.7163	2.16309e-11
								hsa-miR-542-3p	0.56749	0.06873	3.69396	1.49865e-16
								hsa-miR-149*	0.56227	0.25018	3.6498	0.02461
								hcmv-miR-UL36	0.56069	0.24004	3.63658	0.0195
								hsa-miR-340	0.55974	0.0716	3.62858	5.38904e-15
								hsa-miR-106a	0.55554	0.06365	3.59365	2.60502e-18
								ebv-miR-BART8*	0.55444	0.21434	3.5846	0.00969
								hsa-miR-587	0.5539	0.23737	3.58013	0.01962
								hsa-miR-25*	0.54973	0.17722	3.54595	0.00192
								ebv-miR-BHRF1-3	0.54765	0.2401	3.52898	0.02256
								ebv-miR-BART13*	0.54741	0.25648	3.52702	0.03282
								kshv-miR-K12-3*	0.54598	0.25377	3.51545	0.03144
								hsa-miR-21	0.53917	0.0648	3.46073	8.7435e-17
								hsa-miR-22	0.53625	0.06608	3.43759	4.87253e-16
								hcmv-miR-UL22A	0.53603	0.24192	3.43583	0.02671
								hsa-miR-1	0.53557	0.25035	3.43221	0.03241
								hsa-miR-363*	0.53536	0.22126	3.43053	0.01554
								hsa-miR-365	0.53394	0.0656	3.41933	3.97926e-16
								ebv-miR-BART11-3p	0.53127	0.24215	3.39839	0.02824
								hsa-miR-624*	0.53058	0.23619	3.39298	0.02468
								hsa-miR-125b-2*	0.52624	0.09288	3.35921	1.46317e-08
								hsa-miR-186	0.52474	0.07843	3.34764	2.22125e-11
								hsa-miR-508-5p	0.52302	0.25955	3.33442	0.04389
								hsa-miR-218-2*	0.51805	0.24359	3.29647	0.03345
								hsa-miR-302d*	0.51782	0.19818	3.29472	0.00898
								hsa-miR-19b	0.51077	0.06423	3.24169	1.83165e-15
								hcmv-miR-US5-1	0.50829	0.22131	3.22322	0.02163
								hsa-miR-217	0.5077	0.2433	3.21881	0.03692
								hsa-miR-579	0.50745	0.24618	3.21696	0.03928
								hsa-miR-134	0.50665	0.09825	3.21111	2.51438e-07
								hsa-miR-490-5p	0.50563	0.20519	3.20353	0.01373
								hsa-miR-601	0.50354	0.19066	3.18813	0.00826
								hsa-miR-24	0.50321	0.06425	3.18574	4.78846e-15
								hsa-miR-492	0.5016	0.22293	3.17394	0.02445
								hsa-miR-92a	0.50086	0.06754	3.16852	1.20913e-13
								hsa-miR-200a*	0.50054	0.2394	3.1662	0.03655
								hsa-miR-141*	0.49977	0.21524	3.16061	0.02024
								hsa-miR-569	0.49698	0.2392	3.14033	0.03774
								hsa-miR-150*	0.49522	0.04712	3.12767	7.84274e-26
								hsa-miR-549	0.49167	0.22768	3.10217	0.03082
								hsa-miR-548d-5p	0.49112	0.21682	3.09827	0.0235
								hsa-miR-623	0.48502	0.10658	3.05507	5.34683e-06
								hsa-miR-877	0.48476	0.35021	3.05325	0.16629
								hsa-miR-874	0.48097	0.07479	3.02673	1.26975e-10
								hsa-miR-943	0.48062	0.19152	3.02429	0.01209
								hsa-miR-491-5p	0.47837	0.19966	3.00864	0.01658
								hsa-miR-18a	0.47573	0.06464	2.99042	1.83761e-13
								ebv-miR-BART19-5p	0.47552	0.23864	2.98896	0.0463
								hsa-let-7c	0.45911	0.06897	2.8781	2.80798e-11
								hsa-miR-588	0.45799	0.20822	2.87073	0.02784
								hsa-miR-378*	0.45726	0.07415	2.86592	6.971e-10
								hsa-miR-630	0.45445	0.07983	2.84744	1.25161e-08
								ebv-miR-BART4	0.44724	0.20529	2.8005	0.02936
								hsa-miR-935	0.44402	0.21413	2.77982	0.03812
								hsa-let-7f	0.44345	0.06881	2.77622	1.15952e-10
								hsa-miR-26a	0.43331	0.07033	2.7121	7.22951e-10
								hsa-miR-130a	0.4243	0.06356	2.65645	2.46137e-11
								hsa-miR-23a	0.41795	0.07003	2.61791	2.39462e-09
								hsa-miR-30e*	0.40359	0.0785	2.53275	2.72606e-07
								hsa-miR-138-1*	0.40047	0.20226	2.51461	0.04771
								hsa-miR-378	0.38997	0.06934	2.45456	1.86224e-08
								hsa-let-7d	0.38098	0.06706	2.40428	1.33857e-08
								hsa-miR-30e	0.37785	0.07562	2.387	5.82258e-07
								hsa-miR-181d	0.36695	0.0664	2.32784	3.26431e-08
								hsa-miR-126	0.36665	0.12398	2.3262	0.0031
								hsa-miR-423-3p	0.36476	0.08123	2.31612	7.10988e-06
								hsa-miR-301b	0.36417	0.10393	2.313	0.00046
								hsa-miR-30d	0.35881	0.08074	2.28461	8.82463e-06
								hsa-miR-374a	0.35737	0.06612	2.27704	6.4922e-08
								hsa-miR-301a	0.35132	0.06829	2.24554	2.67789e-07
								hsa-miR-30c	0.34998	0.07089	2.2386	7.94818e-07
								hsa-miR-185	0.348	0.0688	2.22844	4.22905e-07
								hsa-miR-7	0.34516	0.07938	2.2139	1e-05
								hsa-miR-181a-2*	0.34397	0.11082	2.20786	0.00191
								hsa-miR-192	0.34263	0.14627	2.20104	0.01915
								hsa-miR-16-2*	0.34069	0.07959	2.19124	2e-05
								hsa-miR-484	0.33915	0.06996	2.18347	1.24786e-06
								hsa-miR-421	0.32679	0.08772	2.12224	0.00019
								hsa-miR-29c	0.31927	0.06631	2.08579	1.47234e-06
								hsa-miR-20a	0.31487	0.06291	2.06474	5.59143e-07
								hsa-miR-30b	0.31404	0.06034	2.06082	1.9425e-07
								hsa-miR-744	0.31253	0.11764	2.05368	0.00789
								hsa-miR-15b*	0.31095	0.0789	2.04621	8e-05
								hsa-miR-148b	0.30851	0.07352	2.03474	3e-05
								hsa-miR-135a*	0.30847	0.07113	2.03455	1e-05
								hsa-miR-371-5p	0.3051	0.04196	2.01882	3.58571e-13

## Sheet: R6
	Decrease						Increase
	Sequence Code	Log(Ratio)	Log(Error)	Fold Change	P-value		Sequence Code	Log(Ratio)	Log(Error)	Fold Change	P-value
	hsa-miR-663	-1.09271	0.18583	-12.3798	4.1e-09		hsa-miR-363	1.99341	0.14271	98.4937	2.38e-44
	hsa-miR-204	-1.06571	0.19543	-11.6334	4.95e-08		hsa-miR-768-5p	1.78333	0.1344	60.7198	3.51e-40
	mr_1	-0.82264	0.13775	-6.64721	2.34e-09		hsa-miR-20a*	1.31925	0.14133	20.8568	1.02e-20
	hur_1	-0.71611	0.13879	-5.20128	2.48e-07		hsa-miR-582-5p	1.31423	0.12466	20.6172	5.49e-26
	hur_2	-0.67489	0.12964	-4.73031	1.93e-07		hsa-miR-124	1.27823	0.10634	18.9771	2.78e-33
	hsa-miR-193b	-0.65107	0.14579	-4.47788	7.97e-06		hsa-miR-153	1.06328	0.15291	11.5686	3.56e-12
	hsa-miR-126	-0.63639	0.25828	-4.32903	0.01374		hsa-miR-10a	1.04818	0.13276	11.1733	2.89e-15
	hsa-miR-923	-0.6166	0.1226	-4.1362	4.92e-07		hsa-miR-548c-3p	0.98161	0.16072	9.58531	1.01e-09
	ebv-miR-BART15	-0.60108	0.41595	-3.99098	0.14844		hsa-miR-488	0.97112	0.09798	9.35665	3.7e-23
	hsa-miR-494	-0.58643	0.07673	-3.85859	2.13e-14		miRNABrightCorner30	0.94502	0.10841	8.81094	2.85e-18
	hur_6	-0.56893	0.12454	-3.70618	4.92e-06		hsa-miR-9	0.93499	0.08103	8.60971	8.38e-31
	hur_5	-0.56591	0.09824	-3.68055	8.39e-09		hsa-miR-630	0.92447	0.08185	8.40367	1.39e-29
	hsa-miR-34a	-0.56248	0.21059	-3.65159	0.00756		hsa-miR-454	0.89518	0.09236	7.85555	3.26e-22
	hsa-miR-431*	-0.5381	0.15728	-3.45225	0.00062		hsa-miR-130b*	0.8883	0.10697	7.73215	1e-16
	hsa-miR-135a*	-0.53403	0.18349	-3.42005	0.00361		hsa-miR-335	0.88647	0.17438	7.69959	3.71e-07
	hsa-miR-1228	-0.51854	0.09678	-3.3002	8.42e-08		hsa-miR-577	0.86659	0.17065	7.35517	3.81e-07
	hsa-miR-138-2*	-0.46252	0.20619	-2.90079	0.02489		hsa-miR-181a-2*	0.85709	0.08551	7.19592	1.21e-23
	hsa-miR-33b*	-0.44665	0.11156	-2.79674	6e-05		hsa-miR-23b	0.8482	0.08219	7.05023	5.73e-25
	ebv-miR-BART10*	-0.43492	0.22021	-2.72223	0.04827		hsa-miR-106b*	0.8474	0.1519	7.03724	2.42e-08
	hsa-miR-196a	-0.41839	0.11582	-2.62051	0.0003		hsa-miR-95	0.82515	0.11608	6.68578	1.18e-12
	hsa-miR-1238	-0.40514	0.10309	-2.54178	9e-05		hsa-miR-301b	0.81497	0.08325	6.53082	1.25e-22
	hsa-miR-768-3p	-0.40059	0.10783	-2.51532	0.0002		hsa-miR-182	0.81446	0.07674	6.52317	2.59e-26
	hsa-miR-29a	-0.3913	0.10869	-2.46207	0.00032		hsa-miR-7	0.81267	0.08506	6.49629	1.25e-21
	hsa-miR-801	-0.37521	0.08564	-2.37251	1e-05		hsa-miR-222	0.77083	0.22572	5.89972	0.00064
	hsa-miR-1225-5p	-0.36773	0.06202	-2.33199	3.04e-09		hsa-miR-450a	0.75042	0.07442	5.62884	6.56e-24
	hsa-miR-210	-0.35833	0.1118	-2.28206	0.00135		hsa-miR-101	0.74976	0.07891	5.62036	2.08e-21
	hsa-miR-191*	-0.33278	0.08573	-2.15168	0.0001		hsa-miR-181c	0.74828	0.09403	5.60118	1.75e-15
	hsa-miR-425*	-0.30737	0.12257	-2.02941	0.01215		hsa-miR-146b-5p	0.7464	0.19979	5.57699	0.00019
							hsa-miR-744	0.74526	0.09132	5.56236	3.32e-16
							hsa-miR-32	0.73259	0.19423	5.40242	0.00016
							hsa-miR-19b-1*	0.73175	0.18713	5.39199	9e-05
							hsa-miR-20b	0.72521	0.07895	5.31143	4.09e-20
							hsa-miR-887	0.723	0.18194	5.28449	7e-05
							hsa-miR-26b	0.7229	0.07095	5.28323	2.24e-24
							hsa-miR-221	0.71534	0.07841	5.19211	7.3e-20
							hsa-miR-33a	0.70706	0.13252	5.09396	9.53e-08
							hsa-miR-92a-1*	0.69862	0.15477	4.99602	6.37e-06
							hsa-miR-424	0.68737	0.06993	4.86823	8.42e-23
							hsa-miR-193a-5p	0.67938	0.21381	4.77946	0.00149
							hsa-miR-301a	0.67614	0.07258	4.74391	1.22e-20
							hsa-miR-488*	0.66909	0.23115	4.6676	0.0038
							hsa-miR-629	0.65772	0.16696	4.54697	8e-05
							hsa-miR-421	0.6563	0.08577	4.53211	1.98e-14
							hsa-miR-374b*	0.64895	0.17003	4.45607	0.00014
							hsa-miR-767-5p	0.64717	0.17817	4.43786	0.00028
							hsa-miR-330-3p	0.64633	0.26721	4.42922	0.01557
							hsa-miR-181d	0.64276	0.07938	4.39299	5.61e-16
							hsa-miR-186	0.63031	0.07902	4.26883	1.51e-15
							hsa-miR-129-5p	0.60459	0.24914	4.0234	0.01523
							hsa-miR-30e*	0.59714	0.07767	3.95492	1.49e-14
							hsa-miR-216b	0.59628	0.20274	3.94713	0.00327
							hsa-miR-582-3p	0.58803	0.23825	3.87285	0.01358
							hsa-miR-361-3p	0.58433	0.12611	3.84001	3.6e-06
							hsa-miR-28-3p	0.57693	0.27825	3.77509	0.03813
							hsa-miR-326	0.56601	0.21199	3.68141	0.00759
							hsa-let-7a*	0.56568	0.23887	3.6786	0.01788
							hsa-miR-631	0.56383	0.25407	3.66295	0.02647
							hsa-miR-17*	0.55993	0.07967	3.63023	2.1e-12
							hsa-miR-936	0.55888	0.23439	3.6214	0.01711
							hsa-miR-10b	0.5578	0.06689	3.6124	7.5e-17
							kshv-miR-K12-8	0.55753	0.25606	3.61022	0.02945
							hsa-miR-484	0.55678	0.07216	3.60394	1.2e-14
							ebv-miR-BART17-5p	0.55523	0.22157	3.5911	0.01221
							hsa-miR-424*	0.55442	0.25543	3.58442	0.02997
							hsa-miR-584	0.55071	0.08847	3.55392	4.82e-10
							hsa-miR-30c	0.55034	0.07478	3.55089	1.85e-13
							hsa-miR-885-3p	0.55002	0.24929	3.54831	0.02736
							hsa-miR-450b-5p	0.54839	0.18182	3.53498	0.00256
							hsa-miR-105	0.53997	0.141	3.4671	0.00013
							hsa-miR-125b-2*	0.53557	0.10768	3.43217	6.56e-07
							hsa-miR-181a*	0.53462	0.06554	3.42465	3.45e-16
							hsa-miR-92a	0.52831	0.06811	3.37531	8.7e-15
							hsa-miR-99a*	0.52794	0.25832	3.37242	0.04098
							hsa-miR-890	0.52648	0.25238	3.36108	0.03697
							hsa-miR-505	0.52579	0.07106	3.35574	1.36e-13
							hsa-miR-26a	0.52383	0.07179	3.34067	2.94e-13
							hsa-miR-139-3p	0.52298	0.25188	3.3341	0.03787
							hsa-miR-25*	0.52276	0.19141	3.33245	0.00631
							hsa-miR-1	0.52158	0.2653	3.3234	0.0493
							hsa-miR-16-2*	0.51989	0.08349	3.31049	4.75e-10
							hsa-miR-202	0.51932	0.26431	3.30611	0.04944
							hsa-miR-628-5p	0.51902	0.20673	3.30382	0.01205
							hsa-miR-181b	0.51744	0.06583	3.29186	3.84e-15
							hsa-miR-675	0.51176	0.24088	3.24908	0.03362
							hsa-miR-340	0.51081	0.07259	3.24201	1.96e-12
							hsa-miR-98	0.5093	0.07348	3.2307	4.18e-12
							hsa-let-7d*	0.50137	0.19901	3.17226	0.01176
							hsa-miR-601	0.49815	0.20007	3.14886	0.01278
							hsa-miR-1226*	0.49443	0.20014	3.12201	0.01349
							hsa-miR-342-5p	0.49252	0.09677	3.10825	3.59e-07
							hcmv-miR-UL22A	0.49033	0.24561	3.09262	0.04589
							hsa-miR-616	0.48906	0.19591	3.08364	0.01255
							hsa-miR-1231	0.48863	0.24229	3.08058	0.04372
							hsa-miR-181a	0.48766	0.06595	3.07367	1.42e-13
							hsa-miR-130a	0.47687	0.0637	2.99828	7.06e-14
							hsa-miR-129-3p	0.46628	0.09129	2.92605	3.27e-07
							hsa-miR-23a*	0.46572	0.2361	2.92229	0.04855
							hsa-miR-31	0.46248	0.1329	2.90055	0.0005
							hsa-miR-7-1*	0.45332	0.12398	2.84	0.00026
							hsa-miR-27b	0.44968	0.06454	2.81628	3.24e-12
							hsa-miR-340*	0.44951	0.061	2.81523	1.71e-13
							hsa-miR-135a	0.44841	0.21245	2.8081	0.0348
							hsa-miR-135b	0.43821	0.18605	2.74288	0.01851
							hsa-miR-18b	0.4345	0.071	2.71955	9.37e-10
							hsa-miR-765	0.42184	0.09959	2.64145	2e-05
							hsa-miR-15b*	0.42162	0.08624	2.64009	1.01e-06
							hsa-miR-92b	0.41398	0.09994	2.59409	3e-05
							hsa-miR-625	0.40449	0.14447	2.53801	0.00511
							hsa-miR-149	0.40408	0.06609	2.53562	9.68e-10
							hsa-miR-9*	0.40301	0.06232	2.52936	1e-10
							hsa-let-7f	0.40252	0.06978	2.52651	8.01e-09
							hsa-miR-513a-5p	0.40202	0.07115	2.52359	1.6e-08
							hsa-miR-148b	0.40015	0.0733	2.51276	4.79e-08
							hsa-miR-331-3p	0.39656	0.0626	2.49205	2.37e-10
							hsa-miR-542-3p	0.39223	0.08263	2.46737	2.07e-06
							hsa-miR-183*	0.38826	0.09045	2.44491	2e-05
							hsa-miR-195	0.37919	0.09038	2.39435	3e-05
							hsa-miR-28-5p	0.37615	0.08256	2.37766	5.21e-06
							hsa-miR-30e	0.37202	0.07729	2.35517	1.49e-06
							hsa-miR-423-3p	0.36203	0.09767	2.30162	0.00021
							hsa-miR-501-5p	0.36028	0.07953	2.29234	5.89e-06
							hsa-miR-19a	0.35817	0.06306	2.28122	1.35e-08
							hsa-miR-106a	0.35667	0.06493	2.27338	3.95e-08
							hsa-miR-107	0.35513	0.0682	2.26532	1.92e-07
							hsa-miR-551b	0.3457	0.05872	2.21669	3.93e-09
							hsa-let-7c	0.31517	0.06999	2.06617	6.7e-06
							hsa-miR-140-5p	0.31289	0.06658	2.05537	2.61e-06
							hsa-miR-574-3p	0.30785	0.07102	2.03166	1e-05
							hsa-miR-505*	0.30331	0.06587	2.01051	4.13e-06

## Sheet: Decreased
																			Fold Change
R2	Log(Ratio)	Log(Error)	Fold Change	P-value		R5	Log(Ratio)	Log(Error)	Fold Change	P-value		R6	Log(Ratio)	Log(Error)	Fold Change	P-value		miR	Gli1	Gli2	Gli3
hsa-miR-663	-2	0.31548	-100	2.30518e-10		hsa-miR-196a	-1.47235	0.2517	-29.672	4.92918e-09		hsa-miR-663	-1.09271	0.18583	-12.3798	4.1e-09		663	-100	-16.5375	-12.3798		shown on graph
hsa-miR-768-3p	-2	0.31911	-100	3.66856e-10		hsa-miR-885-5p	-1.44797	0.26907	-28.0526	7.39244e-08		hsa-miR-204	-1.06571	0.19543	-11.6334	4.95e-08		768-3p	-100	-4.24644	-2.51532
hsa-miR-193b	-2	0.34432	-100	6.30008e-09		hsa-miR-483-3p	-1.4002	0.23703	-25.1304	3.47873e-09		mr_1	-0.82264	0.13775	-6.64721	2.34e-09		204	-68.4553	-4.76035	-11.6334
hsa-miR-183	-2	0.27009	-100	1.31308e-13		hsa-miR-598	-1.23145	0.22924	-17.0392	7.78997e-08		hur_1	-0.71611	0.13879	-5.20128	2.48e-07		196a	-20.5142	-29.672	-2.62051
hsa-miR-96	-2	0.3244	-100	7.04233e-10		hsa-miR-663	-1.21847	0.20266	-16.5375	1.82822e-09		hur_2	-0.67489	0.12964	-4.73031	1.93e-07		34a	-4.5564	-3.39416	-3.65159
hur_5	-2	0.25194	-100	2.04969e-15		hsa-miR-148a	-1.11396	0.20513	-13.0005	5.61818e-08		hsa-miR-193b	-0.65107	0.14579	-4.47788	7.97e-06		425*	-4.83527	-2.44386	-2.02941
hsa-miR-551b	-1.8655	0.29413	-73.3671	2.26071e-10		hsa-miR-942	-0.71368	0.319	-5.17231	0.02527		hsa-miR-126	-0.63639	0.25828	-4.32903	0.01374
hsa-miR-204	-1.83541	0.31166	-68.4553	3.88227e-09		hsa-miR-204	-0.67764	0.14416	-4.76035	2.59242e-06		hsa-miR-923	-0.6166	0.1226	-4.1362	4.92e-07		LogScaleFold	Gli1	Gli2	GLi3
hsa-miR-10b	-1.76746	0.28749	-58.5409	7.85185e-10		hsa-miR-183*	-0.64174	0.22139	-4.38269	0.00375		ebv-miR-BART15	-0.60108	0.41595	-3.99098	0.14844		663	0.01	0.0604686	0.0807766
hsa-miR-151-3p	-1.69808	0.25807	-49.8981	4.70704e-11		hsa-miR-488	-0.63186	0.26802	-4.28412	0.0184		hsa-miR-494	-0.58643	0.07673	-3.85859	2.13e-14		768-3p	0.01	0.235491	0.397564
hsa-miR-455-3p	-1.61757	0.26789	-41.4545	1.55755e-09		hsa-miR-183	-0.62871	0.11166	-4.25318	1.79648e-08		hur_6	-0.56893	0.12454	-3.70618	4.92e-06		204	0.0146081	0.210069	0.0859595
hsa-miR-660	-1.5896	0.26716	-38.8687	2.68099e-09		hsa-miR-768-3p	-0.62802	0.13183	-4.24644	1.89878e-06		hur_5	-0.56591	0.09824	-3.68055	8.39e-09		196a	0.0487468	0.0337019	0.381605
hsa-miR-362-5p	-1.56582	0.26059	-36.7975	1.87004e-09		hsa-miR-105	-0.61739	0.20352	-4.1437	0.00242		hsa-miR-34a	-0.56248	0.21059	-3.65159	0.00756		34a	0.219472	0.294624	0.273853
hsa-miR-374a	-1.50963	0.25811	-32.3321	4.95244e-09		hsa-miR-337-3p	-0.60303	0.22506	-4.00897	0.00737		hsa-miR-431*	-0.5381	0.15728	-3.45225	0.00062		425*	0.206814	0.409189	0.492754
hsa-miR-590-5p	-1.46237	0.2312	-28.9978	2.53052e-10		hsa-miR-138-2*	-0.57881	0.16808	-3.79149	0.00057		hsa-miR-135a*	-0.53403	0.18349	-3.42005	0.00361
hsa-miR-885-5p	-1.40646	0.26273	-25.4954	8.63799e-08		hsa-miR-196b	-0.57199	0.28851	-3.73245	0.04742		hsa-miR-1228	-0.51854	0.09678	-3.3002	8.42e-08
hsa-miR-505	-1.39419	0.25922	-24.7852	7.51297e-08		hsa-miR-99b	-0.54517	0.13338	-3.50892	4e-05		hsa-miR-138-2*	-0.46252	0.20619	-2.90079	0.02489
hsa-miR-199b-5p	-1.33017	0.23412	-21.3878	1.33553e-08		hsa-miR-576-5p	-0.54508	0.24588	-3.50814	0.02663		hsa-miR-33b*	-0.44665	0.11156	-2.79674	6e-05
hsa-miR-196a	-1.31205	0.23033	-20.5142	1.22406e-08		hsa-miR-34a	-0.53073	0.19181	-3.39416	0.00566		ebv-miR-BART10*	-0.43492	0.22021	-2.72223	0.04827
hsa-miR-182	-1.25538	0.24084	-18.0044	1.86267e-07		ebv-miR-BART10*	-0.52767	0.19147	-3.3703	0.00585		hsa-miR-196a	-0.41839	0.11582	-2.62051	0.0003
hsa-miR-572	-1.2335	0.18538	-17.1197	2.85266e-11		ebv-miR-BART13	-0.52297	0.10966	-3.33404	1.84948e-06		hsa-miR-1238	-0.40514	0.10309	-2.54178	9e-05
hsa-miR-769-5p	-1.21062	0.23952	-16.2413	4.31651e-07		hsa-miR-494	-0.51565	0.07251	-3.2783	1.15142e-12		hsa-miR-768-3p	-0.40059	0.10783	-2.51532	0.0002
hsa-miR-598	-1.16337	0.22657	-14.5671	2.82433e-07		hsa-miR-31*	-0.50634	0.25194	-3.20875	0.04446		hsa-miR-29a	-0.3913	0.10869	-2.46207	0.00032
hsa-miR-550*	-1.15967	0.18039	-14.4435	1.28672e-10		hsa-miR-33b*	-0.49535	0.10739	-3.12858	3.97821e-06		hsa-miR-801	-0.37521	0.08564	-2.37251	1e-05
hsa-miR-140-3p	-1.13598	0.20403	-13.6767	2.57941e-08		hsa-miR-1228	-0.49494	0.09203	-3.12565	7.52727e-08		hsa-miR-1225-5p	-0.36773	0.06202	-2.33199	3.04e-09
hsa-miR-140-5p	-1.1246	0.20754	-13.323	6.00214e-08		hsa-let-7e	-0.49331	0.11915	-3.11397	3e-05		hsa-miR-210	-0.35833	0.1118	-2.28206	0.00135
hsa-miR-483-3p	-1.11764	0.196	-13.1112	1.18145e-08		hsa-miR-181c*	-0.48943	0.1951	-3.08627	0.01212		hsa-miR-191*	-0.33278	0.08573	-2.15168	0.0001
hsa-miR-454	-1.07208	0.21777	-11.8053	8.5235e-07		hsa-miR-1225-5p	-0.46839	0.0677	-2.94027	4.56297e-12		hsa-miR-425*	-0.30737	0.12257	-2.02941	0.01215
hsa-miR-500*	-1.00864	0.24431	-10.2009	3.65131e-05		hsa-miR-1238	-0.46001	0.10358	-2.88408	8.94732e-06
hsa-miR-29b	-0.96255	0.18405	-9.17382	1.69683e-07		hsa-miR-923	-0.45986	0.10691	-2.8831	2e-05
												not shown on graph
												hsa-miR-193b	-100		-4.47788	R5 increased
												hsa-miR-183	-100	-4.25318	0
												hsa-miR-885-5p	-25.4954	-28.0526	0
												hsa-miR-598	-14.5671	-17.0392	0
												hsa-mir-483-3p	-13.1112	-25.1304	0
												hsa-miR-138-2		-3.79149	-2.90079	R2 increased
												hsa-miR-494	0	-3.2783	-3.85859
												hsa-miR-33b*	0	-3.12858	-2.79674
												hsa-miR-1228		-3.12565	-3.3002	R2 increased
												hsa-miR-1225-5p	0	-2.94027	-2.33199
												hsa-miR-1238	0	-2.88408	-2.54178
												hsa-miR-923		-2.8831	-4.1362
												hsa-miR-572	-17.1197	-2.68956	0
												hsa-miR-550/*	-14.4435	-2.06491	0
												hsa-miR-345	-9.13946	-2.24425		R6 increased
												hsa-miR-183*	-8.49112	-4.38269		R6 increased
												hsa-miR-105	-3.5064	-4.1437		R6 increased
												hsa-miR-638	-2.64734	-2.69343		R6 increased
												hsa-miR-431*	-8.0567	0	-3.45225
												hsa-miR-29a	-6.0454	0	-2.46207
												hsa-miR-801	0	-2.82935	-2.37251
												hsa-miR-191*		-2.69653	-2.15168

## Sheet: comparisons
		R2			R5			both			all
		hsa-miR-29b			hsa-miR-1238			hsa-miR-345			425*
		hsa-miR-345			hsa-miR-923
		hsa-miR-501-3p			hsa-miR-801			hsa-miR-638
		hsa-miR-17*			hsa-miR-9*			183*
		hsa-miR-183*			hsa-miR-191*			105
		hsa-miR-199b-3p			hsa-miR-638			572
		hsa-miR-320			hsa-miR-572			550
		hsa-miR-431*			hsa-miR-125a-5p
		hsa-miR-29b-1*			hsa-miR-129-3p			R2v.R6
		hur_1			hsa-miR-10b*			431
		hsa-miR-29a			hsa-miR-425*
		hsa-miR-342-5p			hcmv-miR-US4
		hsa-miR-365			hsa-let-7b*
		hsa-miR-502-5p			hsa-miR-1225-3p			R5vR6
		hsa-miR-362-3p			hsa-miR-345			801
		hsa-miR-768-5p			hsa-miR-513c			191*
		hsa-miR-425			hsa-miR-563
		hsa-miR-34a			hsa-let-7f-1*
		hsa-miR-125b-2*			hsa-miR-1237
		hsa-miR-574-3p			hsa-miR-550
		hsa-miR-95
		hsa-miR-197
		hsa-miR-301b
		hsa-miR-625
		hsa-miR-30b*
		hsa-miR-342-3p
		hsa-miR-138
		hsa-miR-766
		hsa-miR-766
		hsa-miR-378*
		hsa-miR-105
		hsa-miR-200b
		hsa-miR-505*
		hsa-miR-423-3p
		hsa-miR-16-2*
		hsa-miR-185
		hsa-miR-378
		hsa-miR-100
		hsa-miR-339-3p
		hsa-miR-23b
		hsa-miR-92a-1*
		hsa-miR-501-5p
		hsa-miR-423-5p
		hsa-miR-584
		hsa-miR-27b
		hsa-miR-638
		hsa-miR-483-5p
		hsa-miR-454*
		hsa-miR-182*
		hsa-miR-628-5p
		hsa-miR-10b*
		hsa-miR-502-3p
		ebv-miR-BART13
		hsa-miR-130b
		hsa-miR-221
		hsa-miR-92a

## Sheet: Increasednames
				R2	R5	R6
				hsa-let-7b	hsa-let-7a*	hsa-let-7a*
				hsa-let-7c	hsa-let-7c	hsa-let-7c
				hsa-let-7d	hsa-let-7d	hsa-let-7d*
				hsa-let-7d*	hsa-let-7d*	hsa-let-7f
				hsa-let-7g*	hsa-let-7f	hsa-miR-1
				hsa-let-7i	hsa-miR-1	hsa-miR-101
				hsa-miR-106b*	hsa-miR-101	hsa-miR-105
				hsa-miR-1224-5p	hsa-miR-106a	hsa-miR-106a
				hsa-miR-1225-5p	hsa-miR-106b*	hsa-miR-106b*
				hsa-miR-1226*	hsa-miR-10a	hsa-miR-107
				hsa-miR-1228*	hsa-miR-1226*	hsa-miR-10a
				hsa-miR-1231	hsa-miR-1228*	hsa-miR-10b
				hsa-miR-124	hsa-miR-1231	hsa-miR-1226*
				hsa-miR-125a-3p	hsa-miR-125b-2*	hsa-miR-1231
				hsa-miR-125b	hsa-miR-126	hsa-miR-124
				hsa-miR-127-5p	hsa-miR-127-5p	hsa-miR-125b-2*
				hsa-miR-129-3p	hsa-miR-130a	hsa-miR-129-3p
				hsa-miR-129-5p	hsa-miR-130b*	hsa-miR-129-5p
				hsa-miR-130a	hsa-miR-134	hsa-miR-130a
				hsa-miR-135a*	hsa-miR-135a*	hsa-miR-130b*
				hsa-miR-138-1*	hsa-miR-135b*	hsa-miR-135a
				hsa-miR-138-2*	hsa-miR-138	hsa-miR-135b
				hsa-miR-139-3p	hsa-miR-138-1*	hsa-miR-139-3p
				hsa-miR-139-5p	hsa-miR-139-3p	hsa-miR-140-5p
				hsa-miR-145	hsa-miR-141*	hsa-miR-146b-5p
				hsa-miR-146b-5p	hsa-miR-146a	hsa-miR-148b
				hsa-miR-149*	hsa-miR-146b-5p	hsa-miR-149
				hsa-miR-150*	hsa-miR-148b	hsa-miR-153
				hsa-miR-152	hsa-miR-149*	hsa-miR-15b*
				hsa-miR-153	hsa-miR-150*	hsa-miR-16-2*
				hsa-miR-155	hsa-miR-152	hsa-miR-17*
				hsa-miR-15a	hsa-miR-153	hsa-miR-181a
				hsa-miR-181a-2*	hsa-miR-15b*	hsa-miR-181a*
				hsa-miR-181c	hsa-miR-16-2*	hsa-miR-181a-2*
				hsa-miR-181c*	hsa-miR-17*	hsa-miR-181b
				hsa-miR-181d	hsa-miR-181a-2*	hsa-miR-181c
				hsa-miR-184	hsa-miR-181d	hsa-miR-181d
				hsa-miR-185*	hsa-miR-185	hsa-miR-182
				hsa-miR-187*	hsa-miR-186	hsa-miR-183*
				hsa-miR-188-5p	hsa-miR-187*	hsa-miR-186
				hsa-miR-192	hsa-miR-18a	hsa-miR-18b
				hsa-miR-193a-3p	hsa-miR-18b	hsa-miR-193a-5p
				hsa-miR-194	hsa-miR-191	hsa-miR-195
				hsa-miR-195	hsa-miR-192	hsa-miR-19a
				hsa-miR-195*	hsa-miR-193a-3p	hsa-miR-19b-1*
				hsa-miR-202	hsa-miR-193a-5p	hsa-miR-202
				hsa-miR-210	hsa-miR-19a	hsa-miR-20a*
				hsa-miR-214	hsa-miR-19b	hsa-miR-20b
				hsa-miR-216b	hsa-miR-19b-1*	hsa-miR-216b
				hsa-miR-217	hsa-miR-200a*	hsa-miR-221
				hsa-miR-219-1-3p	hsa-miR-200c	hsa-miR-222
				hsa-miR-219-5p	hsa-miR-20a	hsa-miR-23a*
				hsa-miR-22	hsa-miR-20a*	hsa-miR-23b
				hsa-miR-23a	hsa-miR-20b	hsa-miR-25*
				hsa-miR-23a*	hsa-miR-21	hsa-miR-26a
				hsa-miR-26a	hsa-miR-215	hsa-miR-26b
				hsa-miR-27a	hsa-miR-216b	hsa-miR-27b
				hsa-miR-301a	hsa-miR-217	hsa-miR-28-3p
				hsa-miR-30a	hsa-miR-218-2*	hsa-miR-28-5p
				hsa-miR-30a*	hsa-miR-219-2-3p	hsa-miR-301a
				hsa-miR-30c	hsa-miR-219-5p	hsa-miR-301b
				hsa-miR-30c-2*	hsa-miR-22	hsa-miR-30c
				hsa-miR-30e	hsa-miR-22*	hsa-miR-30e
				hsa-miR-30e*	hsa-miR-221	hsa-miR-30e*
				hsa-miR-31*	hsa-miR-221*	hsa-miR-31
				hsa-miR-328	hsa-miR-222	hsa-miR-32
				hsa-miR-331-5p	hsa-miR-222*	hsa-miR-326
				hsa-miR-335	hsa-miR-23a	hsa-miR-330-3p
				hsa-miR-335*	hsa-miR-23a*	hsa-miR-331-3p
				hsa-miR-338-5p	hsa-miR-23b	hsa-miR-335
				hsa-miR-34b	hsa-miR-23b*	hsa-miR-33a
				hsa-miR-34b*	hsa-miR-24	hsa-miR-340
				hsa-miR-34c-3p	hsa-miR-24-1*	hsa-miR-340*
				hsa-miR-34c-5p	hsa-miR-24-2*	hsa-miR-342-5p
				hsa-miR-363*	hsa-miR-25*	hsa-miR-361-3p
				hsa-miR-370	hsa-miR-26a	hsa-miR-363
				hsa-miR-371-5p	hsa-miR-26b	hsa-miR-374b*
				hsa-miR-373*	hsa-miR-27a*	hsa-miR-421
				hsa-miR-422a	hsa-miR-27b	hsa-miR-423-3p
				hsa-miR-450a	hsa-miR-27b*	hsa-miR-424
				hsa-miR-452	hsa-miR-28-3p	hsa-miR-424*
				hsa-miR-486-5p	hsa-miR-29b-2*	hsa-miR-450a
				hsa-miR-490-5p	hsa-miR-29c	hsa-miR-450b-5p
				hsa-miR-491-5p	hsa-miR-301a	hsa-miR-454
				hsa-miR-492	hsa-miR-301b	hsa-miR-484
				hsa-miR-493	hsa-miR-302d*	hsa-miR-488
				hsa-miR-497	hsa-miR-30b	hsa-miR-488*
				hsa-miR-498	hsa-miR-30c	hsa-miR-501-5p
				hsa-miR-520b	hsa-miR-30d	hsa-miR-505
				hsa-miR-520e	hsa-miR-30e	hsa-miR-505*
				hsa-miR-520f	hsa-miR-30e*	hsa-miR-513a-5p
				hsa-miR-557	hsa-miR-32	hsa-miR-542-3p
				hsa-miR-582-3p	hsa-miR-331-5p	hsa-miR-548c-3p
				hsa-miR-582-5p	hsa-miR-335	hsa-miR-551b
				hsa-miR-587	hsa-miR-338-3p	hsa-miR-574-3p
				hsa-miR-588	hsa-miR-33a	hsa-miR-577
				hsa-miR-596	hsa-miR-340	hsa-miR-582-3p
				hsa-miR-601	hsa-miR-361-3p	hsa-miR-582-5p
				hsa-miR-616	hsa-miR-363	hsa-miR-584
				hsa-miR-617	hsa-miR-363*	hsa-miR-601
				hsa-miR-620	hsa-miR-365	hsa-miR-616
				hsa-miR-623	hsa-miR-371-5p	hsa-miR-625
				hsa-miR-629*	hsa-miR-373*	hsa-miR-628-5p
				hsa-miR-648	hsa-miR-374a	hsa-miR-629
				hsa-miR-651	hsa-miR-374b*	hsa-miR-630
				hsa-miR-659	hsa-miR-378	hsa-miR-631
				hsa-miR-662	hsa-miR-378*	hsa-miR-675
				hsa-miR-665	hsa-miR-421	hsa-miR-7
				hsa-miR-758	hsa-miR-422a	hsa-miR-7-1*
				hsa-miR-760	hsa-miR-423-3p	hsa-miR-744
				hsa-miR-877	hsa-miR-424	hsa-miR-765
				hsa-miR-887	hsa-miR-424*	hsa-miR-767-5p
				hsa-miR-9	hsa-miR-450a	hsa-miR-768-5p
				hsa-miR-9*	hsa-miR-450b-5p	hsa-miR-885-3p
				hsa-miR-935	hsa-miR-452	hsa-miR-887
				hsa-miR-936	hsa-miR-452*	hsa-miR-890
				hsa-miR-939	hsa-miR-454	hsa-miR-9
				hsa-miR-99a	hsa-miR-484	hsa-miR-9*
				hsa-miR-99b*	hsa-miR-490-5p	hsa-miR-92a
				hsv1-miR-H1	hsa-miR-491-5p	hsa-miR-92a-1*
				hsv1-miR-LAT	hsa-miR-492	hsa-miR-92b
				kshv-miR-K12-10a	hsa-miR-508-5p	hsa-miR-936
				kshv-miR-K12-3*	hsa-miR-542-3p	hsa-miR-95
				kshv-miR-K12-7	hsa-miR-548c-3p	hsa-miR-98
				R2	hsa-miR-548d-5p	hsa-miR-99a*
					hsa-miR-549	kshv-miR-K12-8
					hsa-miR-569	miRNABrightCorner30
					hsa-miR-576-3p	R6
					hsa-miR-577	Sequence Code
					hsa-miR-579
					hsa-miR-580
					hsa-miR-582-3p
					hsa-miR-582-5p
					hsa-miR-584
					hsa-miR-587
					hsa-miR-588
					hsa-miR-595
					hsa-miR-601
					hsa-miR-616
					hsa-miR-623
					hsa-miR-624*
					hsa-miR-625
					hsa-miR-629
					hsa-miR-629*
					hsa-miR-630
					hsa-miR-659
					hsa-miR-675
					hsa-miR-7
					hsa-miR-744
					hsa-miR-768-5p
					hsa-miR-874
					hsa-miR-877
					hsa-miR-886-3p
					hsa-miR-887
					hsa-miR-890
					hsa-miR-922
					hsa-miR-92a
					hsa-miR-92a-1*
					hsa-miR-935
					hsa-miR-936
					hsa-miR-941
					hsa-miR-943
					hsa-miR-95
					hsa-miR-98
					hsa-miR-99a*
					hsv1-miR-LAT
					kshv-miR-K12-3*
					kshv-miR-K12-7
					kshv-miR-K12-8
					kshv-miR-K12-9
					R5
					Sequence Code

## Sheet: Increased
		R2						R5						R6
		ebv-miR-BART17-5p	0.59641	0.19976	3.9483	0.00282951		ebv-miR-BART11-3p	0.53127	0.24215	3.39839	0.02824		ebv-miR-BART17-5p	0.55523	0.22157	3.5911	0.01221
		ebv-miR-BART20-3p	0.55161	0.26171	3.5613	0.03506		ebv-miR-BART13*	0.54741	0.25648	3.52702	0.03282		hcmv-miR-UL22A	0.49033	0.24561	3.09262	0.04589
		ebv-miR-BART3*	1.73954	0.0832	54.896	0		ebv-miR-BART16	0.64309	0.15353	4.39637	3e-05		hsa-let-7a*	0.56568	0.23887	3.6786	0.01788
		ebv-miR-BART4	0.54501	0.16984	3.5076	0.0013322		ebv-miR-BART17-5p	0.64516	0.20323	4.41729	0.0015		hsa-let-7c	0.31517	0.06999	2.06617	6.7e-06
		ebv-miR-BART7	0.50285	0.20197	3.1831	0.01278		ebv-miR-BART19-5p	0.47552	0.23864	2.98896	0.0463		hsa-let-7d*	0.50137	0.19901	3.17226	0.01176
		ebv-miR-BART8*	0.46994	0.21879	2.95081	0.03172		ebv-miR-BART4	0.44724	0.20529	2.8005	0.02936		hsa-let-7f	0.40252	0.06978	2.52651	8.01e-09
		ebv-miR-BHRF1-2	0.55334	0.27672	3.5755	0.04554		ebv-miR-BART8*	0.55444	0.21434	3.5846	0.00969		hsa-miR-1	0.52158	0.2653	3.3234	0.0493
		hcmv-miR-UL22A	0.50454	0.22619	3.19547	0.02571		ebv-miR-BHRF1-2	0.63245	0.27098	4.28995	0.0196		hsa-miR-101	0.74976	0.07891	5.62036	2.08e-21
		hcmv-miR-UL70-3p	0.85217	0.2025	7.11498	2.57256e-05		ebv-miR-BHRF1-3	0.54765	0.2401	3.52898	0.02256		hsa-miR-105	0.53997	0.141	3.4671	0.00013
		hcmv-miR-US25-2-3p	0.57483	0.24005	3.7569	0.01664		hcmv-miR-UL22A	0.53603	0.24192	3.43583	0.02671		hsa-miR-106a	0.35667	0.06493	2.27338	3.95e-08
		hiv1-miR-H1	0.61548	0.26082	4.12552	0.01829		hcmv-miR-UL36	0.56069	0.24004	3.63658	0.0195		hsa-miR-106b*	0.8474	0.1519	7.03724	2.42e-08
		hsa-let-7b	0.45628	0.05096	2.85942	3.46255e-19		hcmv-miR-UL70-3p	0.70545	0.27317	5.07517	0.00981		hsa-miR-107	0.35513	0.0682	2.26532	1.92e-07
		hsa-let-7c	1.03772	0.04426	10.9073	0		hcmv-miR-UL70-5p	0.57609	0.28465	3.76786	0.04298		hsa-miR-10a	1.04818	0.13276	11.1733	2.89e-15
		hsa-let-7d	0.8374	0.04023	6.87703	0		hcmv-miR-US25-2-3p	0.62502	0.24316	4.21715	0.01016		hsa-miR-10b	0.5578	0.06689	3.6124	7.5e-17
		hsa-let-7d*	0.43425	0.18789	2.71803	0.02082		hcmv-miR-US5-1	0.50829	0.22131	3.22322	0.02163		hsa-miR-1226*	0.49443	0.20014	3.12201	0.01349
		hsa-let-7g*	0.50645	0.23479	3.2096	0.031		hsa-let-7a*	0.73765	0.20756	5.46582	0.00038		hsa-miR-1231	0.48863	0.24229	3.08058	0.04372
		hsa-let-7i	0.49647	0.05059	3.13667	9.91351e-23		hsa-let-7c	0.45911	0.06897	2.8781	2.80798e-11		hsa-miR-124	1.27823	0.10634	18.9771	2.78e-33
		hsa-miR-106b*	0.69666	0.14176	4.97351	8.90506e-07		hsa-let-7d	0.38098	0.06706	2.40428	1.33857e-08		hsa-miR-125b-2*	0.53557	0.10768	3.43217	6.56e-07
		hsa-miR-1224-5p	0.98507	0.05127	9.66212	0		hsa-let-7d*	0.6207	0.1435	4.1754	2e-05		hsa-miR-129-3p	0.46628	0.09129	2.92605	3.27e-07
		hsa-miR-1225-5p	0.45639	0.04376	2.86014	1.83271e-25		hsa-let-7f	0.44345	0.06881	2.77622	1.15952e-10		hsa-miR-129-5p	0.60459	0.24914	4.0234	0.01523
		hsa-miR-1226*	1.04582	0.10534	11.1128	3.14562e-23		hsa-miR-1	0.53557	0.25035	3.43221	0.03241		hsa-miR-130a	0.47687	0.0637	2.99828	7.06e-14
		hsa-miR-1228*	0.52839	0.19629	3.37591	0.00710528		hsa-miR-101	0.77346	0.0778	5.93548	2.72732e-23		hsa-miR-130b*	0.8883	0.10697	7.73215	1e-16
		hsa-miR-1231	0.60322	0.19635	4.01072	0.00212526		hsa-miR-106a	0.55554	0.06365	3.59365	2.60502e-18		hsa-miR-135a	0.44841	0.21245	2.8081	0.0348
		hsa-miR-124	0.67541	0.11014	4.73598	8.66478e-10		hsa-miR-106b*	0.66208	0.16695	4.59283	7e-05		hsa-miR-135b	0.43821	0.18605	2.74288	0.01851
		hsa-miR-125a-3p	0.67828	0.03408	4.76736	0		hsa-miR-10a	0.64666	0.14845	4.43266	1e-05		hsa-miR-139-3p	0.52298	0.25188	3.3341	0.03787
		hsa-miR-125b	0.38532	0.06066	2.4284	2.12625e-10		hsa-miR-1226*	0.88426	0.11884	7.66061	9.99465e-14		hsa-miR-140-5p	0.31289	0.06658	2.05537	2.61e-06
		hsa-miR-127-5p	0.50203	0.2488	3.17708	0.04361		hsa-miR-1228*	0.71763	0.16211	5.21947	9.56093e-06		hsa-miR-146b-5p	0.7464	0.19979	5.57699	0.00019
		hsa-miR-129-3p	1.45132	0.06162	28.2698	0		hsa-miR-1231	0.6642	0.19756	4.61532	0.00077		hsa-miR-148b	0.40015	0.0733	2.51276	4.79e-08
		hsa-miR-129-5p	1.46618	0.11526	29.2533	4.55368e-37		hsa-miR-125b-2*	0.52624	0.09288	3.35921	1.46317e-08		hsa-miR-149	0.40408	0.06609	2.53562	9.68e-10
		hsa-miR-130a	0.91895	0.03938	8.29764	0		hsa-miR-126	0.36665	0.12398	2.3262	0.0031		hsa-miR-153	1.06328	0.15291	11.5686	3.56e-12
		hsa-miR-135a*	1.1366	0.0383	13.6963	0		hsa-miR-127-5p	0.62025	0.22444	4.1711	0.00572		hsa-miR-15b*	0.42162	0.08624	2.64009	1.01e-06
		hsa-miR-138-1*	0.40166	0.18504	2.52149	0.02995		hsa-miR-130a	0.4243	0.06356	2.65645	2.46137e-11		hsa-miR-16-2*	0.51989	0.08349	3.31049	4.75e-10
		hsa-miR-138-2*	0.75907	0.1329	5.74203	1.11874e-08		hsa-miR-130b*	0.60374	0.12522	4.01552	1.42438e-06		hsa-miR-17*	0.55993	0.07967	3.63023	2.1e-12
		hsa-miR-139-3p	0.72115	0.15272	5.26202	2.3356e-06		hsa-miR-134	0.50665	0.09825	3.21111	2.51438e-07		hsa-miR-181a	0.48766	0.06595	3.07367	1.42e-13
		hsa-miR-139-5p	0.72529	0.16297	5.31238	8.56721e-06		hsa-miR-135a*	0.30847	0.07113	2.03455	1e-05		hsa-miR-181a*	0.53462	0.06554	3.42465	3.45e-16
		hsa-miR-145	0.56671	0.21594	3.68728	0.00868152		hsa-miR-135b*	0.58161	0.22053	3.81598	0.00836		hsa-miR-181a-2*	0.85709	0.08551	7.19592	1.21e-23
		hsa-miR-146b-5p	0.77451	0.16071	5.94991	1.4403e-06		hsa-miR-138	0.61387	0.10458	4.1103	4.36632e-09		hsa-miR-181b	0.51744	0.06583	3.29186	3.84e-15
		hsa-miR-149*	0.58414	0.22703	3.83834	0.01008		hsa-miR-138-1*	0.40047	0.20226	2.51461	0.04771		hsa-miR-181c	0.74828	0.09403	5.60118	1.75e-15
		hsa-miR-150*	0.43515	0.04455	2.72362	1.5464e-22		hsa-miR-139-3p	0.59888	0.21866	3.97085	0.00616		hsa-miR-181d	0.64276	0.07938	4.39299	5.61e-16
		hsa-miR-152	0.58639	0.19001	3.85828	0.00202828		hsa-miR-141*	0.49977	0.21524	3.16061	0.02024		hsa-miR-182	0.81446	0.07674	6.52317	2.59e-26
		hsa-miR-153	0.45629	0.22946	2.8595	0.04675		hsa-miR-146a	0.75879	0.08291	5.73837	5.59313e-20		hsa-miR-183*	0.38826	0.09045	2.44491	2e-05
		hsa-miR-155	0.66073	0.25696	4.57857	0.01013		hsa-miR-146b-5p	0.80836	0.17957	6.43223	6.7439e-06		hsa-miR-186	0.63031	0.07902	4.26883	1.51e-15
		hsa-miR-15a	0.37312	0.04567	2.36115	3.0787e-16		hsa-miR-148b	0.30851	0.07352	2.03474	3e-05		hsa-miR-18b	0.4345	0.071	2.71955	9.37e-10
		hsa-miR-181a-2*	0.64592	0.07305	4.42508	9.34097e-19		hsa-miR-149*	0.56227	0.25018	3.6498	0.02461		hsa-miR-193a-5p	0.67938	0.21381	4.77946	0.00149
		hsa-miR-181c	0.56842	0.0811	3.70185	2.40017e-12		hsa-miR-150*	0.49522	0.04712	3.12767	7.84274e-26		hsa-miR-195	0.37919	0.09038	2.39435	3e-05
		hsa-miR-181c*	1.0782	0.06769	11.9729	0		hsa-miR-152	0.64141	0.21008	4.37936	0.00226		hsa-miR-19a	0.35817	0.06306	2.28122	1.35e-08
		hsa-miR-181d	0.72577	0.05273	5.31831	4.23192e-43		hsa-miR-153	0.7469	0.18551	5.58343	6e-05		hsa-miR-19b-1*	0.73175	0.18713	5.39199	9e-05
		hsa-miR-184	0.70887	0.16561	5.11525	1.86553e-05		hsa-miR-15b*	0.31095	0.0789	2.04621	8e-05		hsa-miR-202	0.51932	0.26431	3.30611	0.04944
		hsa-miR-185*	0.39322	0.18549	2.473	0.03401		hsa-miR-16-2*	0.34069	0.07959	2.19124	2e-05		hsa-miR-20a*	1.31925	0.14133	20.8568	1.02e-20
		hsa-miR-187*	0.70972	0.19431	5.12525	0.000259751		hsa-miR-17*	0.83248	0.08658	6.79953	6.91153e-22		hsa-miR-20b	0.72521	0.07895	5.31143	4.09e-20
		hsa-miR-188-5p	0.59599	0.03417	3.94447	0		hsa-miR-181a-2*	0.34397	0.11082	2.20786	0.00191		hsa-miR-216b	0.59628	0.20274	3.94713	0.00327
		hsa-miR-192	0.43604	0.12703	2.72924	0.000597611		hsa-miR-181d	0.36695	0.0664	2.32784	3.26431e-08		hsa-miR-221	0.71534	0.07841	5.19211	7.3e-20
		hsa-miR-193a-3p	0.80963	0.19624	6.45098	3.69581e-05		hsa-miR-185	0.348	0.0688	2.22844	4.22905e-07		hsa-miR-222	0.77083	0.22572	5.89972	0.00064
		hsa-miR-194	0.65279	0.23742	4.4956	0.00596871		hsa-miR-186	0.52474	0.07843	3.34764	2.22125e-11		hsa-miR-23a*	0.46572	0.2361	2.92229	0.04855
		hsa-miR-195	1.25749	0.05332	18.0922	0		hsa-miR-187*	0.72037	0.20596	5.25257	0.00047		hsa-miR-23b	0.8482	0.08219	7.05023	5.73e-25
		hsa-miR-195*	0.55602	0.27024	3.59769	0.03963		hsa-miR-18a	0.47573	0.06464	2.99042	1.83761e-13		hsa-miR-25*	0.52276	0.19141	3.33245	0.00631
		hsa-miR-202	1.75877	0.15997	57.381	4.06432e-28		hsa-miR-18b	0.71631	0.07253	5.20372	5.27391e-23		hsa-miR-26a	0.52383	0.07179	3.34067	2.94e-13
		hsa-miR-210	0.54556	0.05165	3.51201	4.44424e-26		hsa-miR-191	0.63058	0.17037	4.27146	0.00021		hsa-miR-26b	0.7229	0.07095	5.28323	2.24e-24
		hsa-miR-214	0.509	0.24876	3.22848	0.04075		hsa-miR-192	0.34263	0.14627	2.20104	0.01915		hsa-miR-27b	0.44968	0.06454	2.81628	3.24e-12
		hsa-miR-216b	0.58052	0.21464	3.80641	0.00683844		hsa-miR-193a-3p	0.62148	0.29624	4.18289	0.03592		hsa-miR-28-3p	0.57693	0.27825	3.77509	0.03813
		hsa-miR-217	0.46525	0.23074	2.91911	0.04377		hsa-miR-193a-5p	0.63211	0.21704	4.2866	0.00359		hsa-miR-28-5p	0.37615	0.08256	2.37766	5.21e-06
		hsa-miR-219-1-3p	0.57048	0.28322	3.71947	0.04398		hsa-miR-19a	0.73004	0.06889	5.37081	3.08978e-26		hsa-miR-301a	0.67614	0.07258	4.74391	1.22e-20
		hsa-miR-219-5p	1.73655	0.07248	54.5195	0		hsa-miR-19b	0.51077	0.06423	3.24169	1.83165e-15		hsa-miR-301b	0.81497	0.08325	6.53082	1.25e-22
		hsa-miR-22	0.44393	0.04888	2.77929	1.06692e-19		hsa-miR-19b-1*	0.82943	0.1511	6.7519	4.03835e-08		hsa-miR-30c	0.55034	0.07478	3.55089	1.85e-13
		hsa-miR-23a	0.40038	0.05632	2.5141	1.16789e-12		hsa-miR-200a*	0.50054	0.2394	3.1662	0.03655		hsa-miR-30e	0.37202	0.07729	2.35517	1.49e-06
		hsa-miR-23a*	0.5102	0.22108	3.23739	0.02102		hsa-miR-200c	0.57054	0.26856	3.72001	0.03364		hsa-miR-30e*	0.59714	0.07767	3.95492	1.49e-14
		hsa-miR-26a	0.35932	0.06926	2.28727	2.12365e-07		hsa-miR-20a	0.31487	0.06291	2.06474	5.59143e-07		hsa-miR-31	0.46248	0.1329	2.90055	0.0005
		hsa-miR-27a	0.47158	0.04357	2.96198	2.66016e-27		hsa-miR-20a*	1.37989	0.13172	23.9824	1.11021e-25		hsa-miR-32	0.73259	0.19423	5.40242	0.00016
		hsa-miR-301a	0.57053	0.0469	3.71991	4.72575e-34		hsa-miR-20b	0.91573	0.08547	8.2362	8.78684e-27		hsa-miR-326	0.56601	0.21199	3.68141	0.00759
		hsa-miR-30a	0.78884	0.05409	6.14952	0		hsa-miR-21	0.53917	0.0648	3.46073	8.7435e-17		hsa-miR-330-3p	0.64633	0.26721	4.42922	0.01557
		hsa-miR-30a*	0.7311	0.06811	5.38397	7.01119e-27		hsa-miR-215	0.77225	0.23015	5.91902	0.00079		hsa-miR-331-3p	0.39656	0.0626	2.49205	2.37e-10
		hsa-miR-30c	0.48121	0.05203	3.02835	2.27613e-20		hsa-miR-216b	0.65077	0.19374	4.47475	0.00078		hsa-miR-335	0.88647	0.17438	7.69959	3.71e-07
		hsa-miR-30c-2*	0.65359	0.18134	4.50388	0.00031301		hsa-miR-217	0.5077	0.2433	3.21881	0.03692		hsa-miR-33a	0.70706	0.13252	5.09396	9.53e-08
		hsa-miR-30e	0.63236	0.0585	4.28903	3.10329e-27		hsa-miR-218-2*	0.51805	0.24359	3.29647	0.03345		hsa-miR-340	0.51081	0.07259	3.24201	1.96e-12
		hsa-miR-30e*	0.38242	0.06462	2.41221	3.26172e-09		hsa-miR-219-2-3p	1.77787	0.15438	59.9607	1.09569e-30		hsa-miR-340*	0.44951	0.061	2.81523	1.71e-13
		hsa-miR-31*	0.59158	0.0996	3.90462	2.86158e-09		hsa-miR-219-5p	1.9887	0.14845	97.4311	6.32938e-41		hsa-miR-342-5p	0.49252	0.09677	3.10825	3.59e-07
		hsa-miR-328	0.37037	0.12296	2.3462	0.00259519		hsa-miR-22	0.53625	0.06608	3.43759	4.87253e-16		hsa-miR-361-3p	0.58433	0.12611	3.84001	3.6e-06
		hsa-miR-331-5p	0.62245	0.25751	4.19223	0.01564		hsa-miR-22*	0.57339	0.27476	3.74448	0.0369		hsa-miR-363	1.99341	0.14271	98.4937	2.38e-44
		hsa-miR-335	1.50976	0.12742	32.3413	2.19551e-32		hsa-miR-221	2	0.15933	100	3.86104e-36		hsa-miR-374b*	0.64895	0.17003	4.45607	0.00014
		hsa-miR-335*	0.52161	0.12658	3.32363	3.77618e-05		hsa-miR-221*	1.13385	0.08766	13.6096	2.88471e-38		hsa-miR-421	0.6563	0.08577	4.53211	1.98e-14
		hsa-miR-338-5p	0.49734	0.21472	3.14296	0.02054		hsa-miR-222	2	0.19158	100	1.63405e-25		hsa-miR-423-3p	0.36203	0.09767	2.30162	0.00021
		hsa-miR-34b	0.89587	0.13235	7.86819	1.29798e-11		hsa-miR-222*	0.66344	0.15439	4.60727	2e-05		hsa-miR-424	0.68737	0.06993	4.86823	8.42e-23
		hsa-miR-34b*	0.57316	0.19038	3.74246	0.00260754		hsa-miR-23a	0.41795	0.07003	2.61791	2.39462e-09		hsa-miR-424*	0.55442	0.25543	3.58442	0.02997
		hsa-miR-34c-3p	0.66484	0.16705	4.62207	6.89758e-05		hsa-miR-23a*	0.57775	0.20815	3.78221	0.00551		hsa-miR-450a	0.75042	0.07442	5.62884	6.56e-24
		hsa-miR-34c-5p	1.34989	0.08498	22.3816	0		hsa-miR-23b	1.18334	0.10227	15.2525	5.78666e-31		hsa-miR-450b-5p	0.54839	0.18182	3.53498	0.00256
		hsa-miR-363*	0.55744	0.21305	3.60944	0.00888507		hsa-miR-23b*	0.77303	0.15313	5.92971	4.45645e-07		hsa-miR-454	0.89518	0.09236	7.85555	3.26e-22
		hsa-miR-370	1.12126	0.11692	13.2209	8.78345e-22		hsa-miR-24	0.50321	0.06425	3.18574	4.78846e-15		hsa-miR-484	0.55678	0.07216	3.60394	1.2e-14
		hsa-miR-371-5p	0.779	0.05033	6.01173	0		hsa-miR-24-1*	1.04316	0.14431	11.0447	4.87717e-13		hsa-miR-488	0.97112	0.09798	9.35665	3.7e-23
		hsa-miR-373*	1.02977	0.15799	10.7094	7.12881e-11		hsa-miR-24-2*	0.6714	0.28181	4.69245	0.0172		hsa-miR-488*	0.66909	0.23115	4.6676	0.0038
		hsa-miR-422a	0.6873	0.23399	4.86745	0.00331033		hsa-miR-25*	0.54973	0.17722	3.54595	0.00192		hsa-miR-501-5p	0.36028	0.07953	2.29234	5.89e-06
		hsa-miR-450a	0.38476	0.06577	2.42529	4.91282e-09		hsa-miR-26a	0.43331	0.07033	2.7121	7.22951e-10		hsa-miR-505	0.52579	0.07106	3.35574	1.36e-13
		hsa-miR-452	0.61191	0.2781	4.09172	0.02778		hsa-miR-26b	0.81484	0.07389	6.52887	2.83095e-28		hsa-miR-505*	0.30331	0.06587	2.01051	4.13e-06
		hsa-miR-486-5p	0.74447	0.21746	5.5522	0.000618421		hsa-miR-27a*	0.60717	0.28919	4.04732	0.03577		hsa-miR-513a-5p	0.40202	0.07115	2.52359	1.6e-08
		hsa-miR-490-5p	0.92818	0.17247	8.4758	7.3849e-08		hsa-miR-27b	0.92715	0.07851	8.45566	3.49576e-32		hsa-miR-542-3p	0.39223	0.08263	2.46737	2.07e-06
		hsa-miR-491-5p	0.58346	0.19449	3.83229	0.00270021		hsa-miR-27b*	0.70643	0.1667	5.08668	2e-05		hsa-miR-548c-3p	0.98161	0.16072	9.58531	1.01e-09
		hsa-miR-492	0.76104	0.12411	5.76815	8.68668e-10		hsa-miR-28-3p	0.62539	0.28592	4.22072	0.02872		hsa-miR-551b	0.3457	0.05872	2.21669	3.93e-09
		hsa-miR-493	0.48425	0.22953	3.04967	0.03488		hsa-miR-29b-2*	0.59587	0.27074	3.94341	0.02775		hsa-miR-574-3p	0.30785	0.07102	2.03166	1e-05
		hsa-miR-497	1.59178	0.0628	39.0647	0		hsa-miR-29c	0.31927	0.06631	2.08579	1.47234e-06		hsa-miR-577	0.86659	0.17065	7.35517	3.81e-07
		hsa-miR-498	0.61019	0.20457	4.07558	0.00285669		hsa-miR-301a	0.35132	0.06829	2.24554	2.67789e-07		hsa-miR-582-3p	0.58803	0.23825	3.87285	0.01358
		hsa-miR-520b	0.57572	0.16192	3.76462	0.000377158		hsa-miR-301b	0.36417	0.10393	2.313	0.00046		hsa-miR-582-5p	1.31423	0.12466	20.6172	5.49e-26
		hsa-miR-520e	0.36304	0.18293	2.30696	0.04719		hsa-miR-302d*	0.51782	0.19818	3.29472	0.00898		hsa-miR-584	0.55071	0.08847	3.55392	4.82e-10
		hsa-miR-520f	0.6104	0.21798	4.07757	0.00510605		hsa-miR-30b	0.31404	0.06034	2.06082	1.9425e-07		hsa-miR-601	0.49815	0.20007	3.14886	0.01278
		hsa-miR-557	0.84295	0.13946	6.96546	1.49995e-09		hsa-miR-30c	0.34998	0.07089	2.2386	7.94818e-07		hsa-miR-616	0.48906	0.19591	3.08364	0.01255
		hsa-miR-582-3p	0.67366	0.20324	4.71694	0.000917909		hsa-miR-30d	0.35881	0.08074	2.28461	8.82463e-06		hsa-miR-625	0.40449	0.14447	2.53801	0.00511
		hsa-miR-582-5p	1.32748	0.07707	21.2558	0		hsa-miR-30e	0.37785	0.07562	2.387	5.82258e-07		hsa-miR-628-5p	0.51902	0.20673	3.30382	0.01205
		hsa-miR-587	0.47803	0.23325	3.00629	0.04042		hsa-miR-30e*	0.40359	0.0785	2.53275	2.72606e-07		hsa-miR-629	0.65772	0.16696	4.54697	8e-05
		hsa-miR-588	1.1148	0.16979	13.0255	5.17835e-11		hsa-miR-32	0.92373	0.1605	8.38942	8.63948e-09		hsa-miR-630	0.92447	0.08185	8.40367	1.39e-29
		hsa-miR-596	0.60058	0.24951	3.98637	0.01608		hsa-miR-331-5p	0.5738	0.25479	3.74798	0.02432		hsa-miR-631	0.56383	0.25407	3.66295	0.02647
		hsa-miR-601	0.608	0.16923	4.05511	0.000327245		hsa-miR-335	0.62074	0.24195	4.17583	0.0103		hsa-miR-675	0.51176	0.24088	3.24908	0.03362
		hsa-miR-616	0.7725	0.23295	5.92237	0.000912464		hsa-miR-338-3p	1.02384	0.09378	10.5643	9.56068e-28		hsa-miR-7	0.81267	0.08506	6.49629	1.25e-21
		hsa-miR-617	0.51727	0.23726	3.29053	0.02924		hsa-miR-33a	0.91861	0.10816	8.29113	2.01217e-17		hsa-miR-7-1*	0.45332	0.12398	2.84	0.00026
		hsa-miR-620	0.52469	0.4565	3.34728	0.2504		hsa-miR-340	0.55974	0.0716	3.62858	5.38904e-15		hsa-miR-744	0.74526	0.09132	5.56236	3.32e-16
		hsa-miR-623	0.39254	0.17377	2.4691	0.02389		hsa-miR-361-3p	0.67434	0.11	4.72433	8.77677e-10		hsa-miR-765	0.42184	0.09959	2.64145	2e-05
		hsa-miR-629*	1.02348	0.03297	10.5555	0		hsa-miR-363	2	0.14186	100	4.2039e-45		hsa-miR-767-5p	0.64717	0.17817	4.43786	0.00028
		hsa-miR-648	0.48244	0.23436	3.03695	0.03954		hsa-miR-363*	0.53536	0.22126	3.43053	0.01554		hsa-miR-768-5p	1.78333	0.1344	60.7198	3.51e-40
		hsa-miR-651	0.54607	0.23569	3.51618	0.02051		hsa-miR-365	0.53394	0.0656	3.41933	3.97926e-16		hsa-miR-885-3p	0.55002	0.24929	3.54831	0.02736
		hsa-miR-659	0.60341	0.21186	4.01246	0.00439641		hsa-miR-371-5p	0.3051	0.04196	2.01882	3.58571e-13		hsa-miR-887	0.723	0.18194	5.28449	7e-05
		hsa-miR-662	0.62311	0.14694	4.19863	2.22972e-05		hsa-miR-373*	0.74658	0.25335	5.57925	0.00321		hsa-miR-890	0.52648	0.25238	3.36108	0.03697
		hsa-miR-665	0.42454	0.20265	2.65791	0.03617		hsa-miR-374a	0.35737	0.06612	2.27704	6.4922e-08		hsa-miR-9	0.93499	0.08103	8.60971	8.38e-31
		hsa-miR-758	0.5315	0.25562	3.40017	0.03759		hsa-miR-374b*	0.67441	0.15908	4.7251	2e-05		hsa-miR-9*	0.40301	0.06232	2.52936	1e-10
		hsa-miR-760	0.50792	0.07979	3.22048	1.93888e-10		hsa-miR-378	0.38997	0.06934	2.45456	1.86224e-08		hsa-miR-92a	0.52831	0.06811	3.37531	8.7e-15
		hsa-miR-877	1.63793	0.06057	43.4442	0		hsa-miR-378*	0.45726	0.07415	2.86592	6.971e-10		hsa-miR-92a-1*	0.69862	0.15477	4.99602	6.37e-06
		hsa-miR-887	1.01265	0.11601	10.2956	2.56702e-18		hsa-miR-421	0.32679	0.08772	2.12224	0.00019		hsa-miR-92b	0.41398	0.09994	2.59409	3e-05
		hsa-miR-9	0.48357	0.07451	3.04485	8.58028e-11		hsa-miR-422a	0.66739	0.26859	4.64933	0.01296		hsa-miR-936	0.55888	0.23439	3.6214	0.01711
		hsa-miR-9*	0.5873	0.04166	3.86636	4.2039e-45		hsa-miR-423-3p	0.36476	0.08123	2.31612	7.10988e-06		hsa-miR-95	0.82515	0.11608	6.68578	1.18e-12
		hsa-miR-935	0.53667	0.16648	3.4409	0.0012653		hsa-miR-424	1.08083	0.08877	12.0455	4.17529e-34		hsa-miR-98	0.5093	0.07348	3.2307	4.18e-12
		hsa-miR-936	0.89605	0.17071	7.87142	1.53033e-07		hsa-miR-424*	1.01252	0.15045	10.2926	1.69719e-11		hsa-miR-99a*	0.52794	0.25832	3.37242	0.04098
		hsa-miR-939	0.53907	0.05518	3.45991	1.53507e-22		hsa-miR-450a	0.92074	0.07857	8.33184	1.02128e-31		kshv-miR-K12-8	0.55753	0.25606	3.61022	0.02945
		hsa-miR-99a	0.54411	0.04278	3.50033	4.68153e-37		hsa-miR-450b-5p	0.66025	0.14617	4.57356	6.26777e-06		miRNABrightCorner30	0.94502	0.10841	8.81094	2.85e-18
		hsa-miR-99b*	0.66237	0.2365	4.59593	0.00509876		hsa-miR-452	0.67892	0.2712	4.77443	0.0123		R6
		hsv1-miR-H1	0.72068	0.20898	5.25631	0.00056367		hsa-miR-452*	0.60827	0.28559	4.05758	0.03319		Sequence Code	Log(Ratio)	Log(Error)	Fold Change	P-value
		hsv1-miR-LAT	0.72838	0.06442	5.35028	1.20628e-29		hsa-miR-454	0.577	0.08113	3.77575	1.1465e-12
		kshv-miR-K12-10a	0.76514	0.14625	5.82289	1.67904e-07		hsa-miR-484	0.33915	0.06996	2.18347	1.24786e-06
		kshv-miR-K12-3*	0.50284	0.24016	3.18304	0.03628		hsa-miR-490-5p	0.50563	0.20519	3.20353	0.01373
		kshv-miR-K12-7	0.77419	0.19095	5.94549	5.02496e-05		hsa-miR-491-5p	0.47837	0.19966	3.00864	0.01658
		R2						hsa-miR-492	0.5016	0.22293	3.17394	0.02445
								hsa-miR-508-5p	0.52302	0.25955	3.33442	0.04389
			Log(Ratio)	Log(Error)	Fold Change	P-value		hsa-miR-542-3p	0.56749	0.06873	3.69396	1.49865e-16
								hsa-miR-548c-3p	0.91286	0.17803	8.18199	2.93521e-07
								hsa-miR-548d-5p	0.49112	0.21682	3.09827	0.0235
								hsa-miR-549	0.49167	0.22768	3.10217	0.03082
								hsa-miR-569	0.49698	0.2392	3.14033	0.03774
								hsa-miR-576-3p	0.63131	0.23573	4.27866	0.00741
								hsa-miR-577	1.03738	0.14253	10.8988	3.3828e-13
								hsa-miR-579	0.50745	0.24618	3.21696	0.03928
								hsa-miR-580	0.64331	0.3229	4.39857	0.04634
								hsa-miR-582-3p	0.59861	0.24833	3.96836	0.01593
								hsa-miR-582-5p	0.85236	0.17337	7.11811	8.8073e-07
								hsa-miR-584	0.58289	0.08234	3.82727	1.44922e-12
								hsa-miR-587	0.5539	0.23737	3.58013	0.01962
								hsa-miR-588	0.45799	0.20822	2.87073	0.02784
								hsa-miR-595	0.57011	0.08516	3.7163	2.16309e-11
								hsa-miR-601	0.50354	0.19066	3.18813	0.00826
								hsa-miR-616	0.58709	0.16364	3.86445	0.00033
								hsa-miR-623	0.48502	0.10658	3.05507	5.34683e-06
								hsa-miR-624*	0.53058	0.23619	3.39298	0.02468
								hsa-miR-625	0.91095	0.09264	8.14616	8.09514e-23
								hsa-miR-629	0.81245	0.13473	6.49313	1.63818e-09
								hsa-miR-629*	0.78881	0.06177	6.14909	2.4013e-37
								hsa-miR-630	0.45445	0.07983	2.84744	1.25161e-08
								hsa-miR-659	0.64148	0.2325	4.38004	0.0058
								hsa-miR-675	0.59724	0.22491	3.95585	0.00792
								hsa-miR-7	0.34516	0.07938	2.2139	1e-05
								hsa-miR-744	0.31253	0.11764	2.05368	0.00789
								hsa-miR-768-5p	1.36583	0.11618	23.2185	6.58409e-32
								hsa-miR-874	0.48097	0.07479	3.02673	1.26975e-10
								hsa-miR-877	0.48476	0.35021	3.05325	0.16629
								hsa-miR-886-3p	0.8533	0.17573	7.13353	1.19873e-06
								hsa-miR-887	0.86913	0.15634	7.39833	2.70748e-08
								hsa-miR-890	0.60846	0.23608	4.05941	0.00996
								hsa-miR-922	0.57254	0.26153	3.73717	0.02858
								hsa-miR-92a	0.50086	0.06754	3.16852	1.20913e-13
								hsa-miR-92a-1*	0.71984	0.14869	5.24611	1.28997e-06
								hsa-miR-935	0.44402	0.21413	2.77982	0.03812
								hsa-miR-936	0.60233	0.21462	4.00249	0.00501
								hsa-miR-941	0.68673	0.25496	4.86105	0.00707
								hsa-miR-943	0.48062	0.19152	3.02429	0.01209
								hsa-miR-95	0.60064	0.11544	3.98692	1.95957e-07
								hsa-miR-98	0.61396	0.07316	4.11117	4.76457e-17
								hsa-miR-99a*	0.68248	0.22091	4.8137	0.00201
								hsv1-miR-LAT	1.19659	0.07318	15.7249	0
								kshv-miR-K12-3*	0.54598	0.25377	3.51545	0.03144
								kshv-miR-K12-7	0.60152	0.27193	3.99505	0.02696
								kshv-miR-K12-8	0.5907	0.26471	3.89677	0.02565
								kshv-miR-K12-9	0.67342	0.30938	4.71428	0.0295
								R5
								Sequence Code	Log(Ratio)	Log(Error)	Fold Change	P-value

## Sheet: Increasedfig
					miR	Gli1	Gli2	Gli3
					335	32.3413	4.17583	7.69959
					582-5p	21.2558	7.11811	20.6172
					135a*	13.6963	2.03455	2.8081
					582-3p	4.71694	3.96836	3.87285				hsa-miR-1226*	11.1128	7.66061	3.12201
					601	4.05511	3.18813	3.14886				hsa-let-7c	10.9073	2.8781	2.06617
					363		100	98.4937				hsa-miR-887	10.2956	7.39833	5.28449
					363*	3.60944	3.43053					hsa-miR-130a	8.29764	2.65645	2.99828
					768-5p		23.2185	60.7198				hsa-miR-936	7.87142	4.00249	3.6214
												hsa-let-7d*	2.71803	4.1754	3.17226
												hsa-miR-106b*	4.97351	4.59283	7.03724
												hsa-miR-1231	4.01072	4.61532	3.08058
												hsa-miR-139-3p	5.26202	3.97085	3.3341
												hsa-miR-146b-5p	5.94991	6.43223	5.57699
												hsa-miR-149*	3.83834	3.6498	2.53562
												hsa-miR-181a-2*	4.42508	2.20786	7.19592
												hsa-miR-181d	5.31831	2.32784	4.39299
												hsa-miR-216b	3.80641	4.47475	3.94713
												hsa-miR-23a*	3.23739	3.78221	2.92229
												hsa-miR-26a	2.28727	2.7121	3.34067
												hsa-miR-301a	3.71991	2.24554	4.74391
												hsa-miR-30c	3.02835	2.2386	3.55089
												hsa-miR-30e	4.28903	2.387	2.35517
												hsa-miR-30e*	2.41221	2.53275	3.95492
